# Supplementary material for: Establishment of risk model for elderly CAP at different age stages: a single-center retrospective observational study
Source: Sci Rep. 2023 Aug 1;13:12432. doi: 10.1038/s41598-023-39542-3 (PMC10393957; doi:10.1038/s41598-023-39542-3)
Supplement: Supplementary file 2 — Supplementary Information. [file 41598_2023_39542_MOESM2_ESM.xlsx]

## Sheet: Sheet1
住 院 号	SURvival	Gender	Age	Smoking	Pulse	Systolic pressure	Diastolic pressure	Respiratory rate	Dysphagia	Leucocyte count*10^9	Neutrophils count*10^9	Lymphocyte count*10^9	NLR	Platelet count*10^9	CRP（ug/ml）	pct(ng/ml)	Albumin(g/L)	Prealbumin(mg/l)	Low-density lipoprotein(mmol/L)	BUN(mmo/l)	D-dimer（mg/L）	Electrolyte disturbance	Cancer	Chronic kidney disease	Congestive heart failure	Cerebrovascular disease	Coronary heart disease	Hypertension	Diabetes	CURB-65	qSOFA	PSI
00503316	0	1	66	0	144	131	79	42	1	20.45	19.16	0.57	33.614	104	236	100	22	36	0.4	18	3.99	0	0	1	0	1	0	1	0	3	1	116
00452353	0	0	66	0	95	109	71	19	0	17.16	14.2	1.69	8.40237	322	123	0.25	31	85	2.7	3.8	0.83	0	0	1	0	0	0	0	1	1	0	76
00445411	0	1	66	0	80	120	70	20	0	16.06	11.96	2.47	4.84211	425	151	0.1	31	81	3.98	5.9	1.48	0	0	0	0	0	0	1	0	1	0	66
00471733	0	0	66	0	110	150	90	20	0	15.2	12.4	1.1	11.2727	140	129	0.54	31	127	1.79	3.6	1.59	1	0	1	0	1	0	1	0	1	0	86
00505292	0	0	66	1	95	133	83	18	1	13.76	11.39	1.69	6.73964	222	123	1.4	29	77	2.01	2.9	0.43	0	0	0	1	0	0	1	0	1	0	76
00514996	0	1	66	1	110	130	80	20	0	13.76	10.42	1.5	6.94667	291	127	0.8	31	56	0.97	3.7	3.9	0	0	1	0	1	0	1	0	1	0	86
00443767	0	0	66	0	87	140	80	19	0	13.51	11.95	0.99	12.0707	549	117.1	0.04	32	173	2.87	3.1	0.96	0	0	0	0	0	0	1	0	1	0	56
00473884	0	1	66	1	103	150	90	20	0	13.2	9.07	2.82	3.21631	337	14.8	0.48	28	88	1.95	5.3	3.26	0	0	1	0	1	1	1	0	1	0	86
00479501	0	1	66	0	102	118	65	19	0	12.88	10.35	1.4	7.39286	172	101	0.2	25	34	1.64	2.6	2.17	1	0	0	1	0	0	0	0	2	1	96
00471733	0	0	66	0	98	140	90	22	0	12.57	9.15	2.49	3.6747	280	8.7	0.08	29	130	2.59	2.8	0.68	1	0	0	0	1	0	1	0	1	0	76
00453073	0	1	66	0	74	125	70	20	0	12.5	8.27	2.56	3.23047	210	5	0.08	33	167	3.62	10.6	1	1	0	0	0	0	0	1	1	2	0	86
00452224	0	0	66	0	94	105	60	20	0	11.67	7.75	2.89	2.68166	374	99.4	0.1	35	68	2.97	3.4	1.15	1	0	0	0	0	0	0	0	1	0	66
00510457	0	1	66	0	88	110	70	19	0	10.4	8.45	1.24	6.81452	706	159	0.35	27	44	2.88	2.7	3.25	1	0	0	0	1	0	0	0	1	0	86
00502212	0	1	66	0	80	118	80	18	0	10.19	9.76	0.21	46.4762	337	5.8	0.06	42	420	3.33	7.3	0.32	0	0	0	0	0	0	0	0	2	0	66
00493136	0	1	66	1	101	122	70	19	0	10.09	7.62	1.12	6.80357	400	163	0.07	35	144	2.41	4.7	3.4	0	0	0	0	1	0	1	0	1	0	76
00490022	0	0	66	0	90	110	70	19	0	9.93	7.91	1.14	6.9386	168	207	0.11	32	75	3.1	2.3	2.51	0	0	0	0	0	0	0	0	1	0	56
00491421	0	1	66	0	90	126	63	19	0	9.7	7.03	1.22	5.7623	253	128	0.17	35	65	1.98	3.2	0.55	1	0	0	0	0	0	0	0	1	0	76
00477835	0	0	66	0	116	102	60	20	0	8.42	5.48	2.3	2.38261	293	15	0.11	29	100	2.9	1.5	5.17	1	0	0	0	0	0	1	1	1	0	76
00451280	0	1	66	1	68	120	80	19	0	8.36	6.35	1.57	4.04459	560	37.4	0.03	38	127	3.14	2.7	0.88	0	0	0	0	0	0	0	0	1	0	76
00514052	0	0	66	0	88	98	50	19	0	8.33	6.95	0.95	7.31579	187	93.7	1.88	37	119	2.34	2.3	0.29	0	0	0	0	0	0	0	0	2	1	76
00513037	0	1	66	0	72	140	70	17	0	8.18	4.63	2.18	2.12385	221	14.4	0.06	39	127	2.52	3.6	0.49	0	0	0	0	1	1	1	0	1	0	76
00466499	0	1	66	1	99	110	78	20	0	8.13	5.79	1.41	4.10638	198	34	0.07	30	167	1.86	6.3	1.37	1	0	1	0	0	0	1	0	1	0	86
00518845	0	1	66	1	79	130	70	20	0	7.72	5.93	0.71	8.35211	398	5	0.07	32	224	3.22	4.5	0.54	1	0	0	1	0	0	0	1	1	0	96
00446478	0	1	66	0	80	140	100	20	1	7.57	5.91	0.92	6.42391	367	25	0.21	33	85	1.96	6.5	1.85	0	0	0	1	1	1	0	0	1	0	86
00463242	0	1	66	1	52	107	52	20	0	7.39	5.39	1.22	4.41803	159	63.6	0.16	37	88	1.43	4.1	2.45	0	0	0	1	1	1	0	0	2	0	96
00462308	0	1	66	0	69	112	72	18	0	6.52	4.9	0.99	4.94949	277	40.8	0.09	37	169	2.26	3.3	1.25	1	0	0	0	0	0	0	0	1	0	76
00455857	0	1	66	0	97	120	70	21	0	6.23	4.31	0.89	4.8427	156	100	0.2	28	68	1.6	3	1.42	0	0	1	0	1	0	0	0	1	0	86
00478402	0	0	66	0	100	130	65	20	0	6	3.82	1.34	2.85075	297	8.53	0.05	42	199	2.77	4.3	0.19	0	0	0	1	0	0	1	0	1	0	66
00457465	0	0	66	0	68	105	65	20	0	5.66	4.12	1.22	3.37705	119	0.5	0.02	46	127	1.56	4.6	0.64	0	0	0	0	0	0	0	0	1	0	66
00510812	0	0	66	0	63	120	70	20	0	5.33	3.79	0.82	4.62195	144	5.44	0.12	38	88	1.84	8	0.21	0	0	1	1	0	0	1	0	2	0	76
00440887	0	1	66	0	70	110	64	19	0	5.14	2.89	1.56	1.85256	358	26	0.06	38	187	2.35	4.8	1.26	1	0	0	1	0	0	0	0	1	0	86
00476240	0	1	66	1	60	115	70	18	0	4.91	2.26	2	1.13	282	30	0.07	34	111	2.2	4.9	1.15	0	0	0	0	0	0	0	0	1	0	66
00506000	0	1	66	0	85	122	96	18	0	4.74	3.62	0.78	4.64103	126	6	0.49	33	218	1.19	7.2	0.74	0	0	1	1	1	0	1	1	2	0	106
00472656	0	0	66	0	84	110	70	18	0	4.5	2.87	1.37	2.09489	283	11.9	0.86	33	139	3.42	4.1	3.4	1	0	0	0	1	0	0	0	1	0	76
0580666	0	1	66	0	87	120	80	19	0	4.23	2.18	1.46	1.49315	171	9.78	0.1	39	153	3.68	4.2	0.7	0	0	0	0	0	0	1	0	1	0	66
00496785	0	0	66	0	79	134	60	19	0	4.22	2.56	1.35	1.8963	127	61.8	0.17	39	148	1.33	3.5	0.43	1	0	0	0	0	0	0	0	1	0	66
00453877	0	0	66	0	75	118	70	19	0	4.18	2.03	1.67	1.21557	398	6.5	0.05	42	197	3.1	5	0.92	1	0	0	0	0	0	0	0	1	0	66
00489762	0	0	66	0	75	110	70	18	0	4.16	2.36	1.36	1.73529	216	5	0.05	44	231	3.51	3.4	1.01	0	0	0	0	0	0	0	0	1	0	56
00501456	0	1	66	0	72	157	79	20	0	4.05	2.62	0.69	3.7971	255	12.8	0.02	40	129	1.7	5.1	1.33	0	0	0	0	0	0	1	0	1	0	84
00479870	0	1	66	0	107	120	76	18	0	4.03	2.5	1.05	2.38095	220	5.71	0.07	32	193	2.24	5.9	0.63	0	0	0	1	0	0	1	0	1	0	76
00490849	0	0	66	0	80	110	70	20	0	4.02	2.23	1.23	1.81301	243	21.5	0.04	37	122	3.72	3.7	0.34	0	0	0	0	1	0	1	0	1	0	66
00503395	0	1	66	1	82	122	71	30	0	3.75	2.32	0.7	3.31429	217	80.6	0.09	39	96	2.1	2.7	0.74	1	0	0	0	0	0	0	1	2	1	106
00513843	0	0	66	0	79	135	85	20	0	3.73	2.09	1.3	1.60769	258	5	0.05	43	232	3.13	3.9	0.14	0	0	0	0	1	0	0	0	1	0	66
00438565	0	0	66	0	75	107	63	19	0	2.82	1.14	1.38	0.826087	146	30	0.2	37	180	2.1	2.5	0.62	1	0	1	0	0	0	0	0	1	0	86
00443720	0	1	66	0	100	125	65	21	0	2.74	0.64	1.05	0.609524	78	52.9	0.14	34	167	1.55	9.2	1.27	0	0	0	0	0	0	1	1	2	0	76
00443007	0	0	66	0	80	148	75	19	1	2.74	1.67	0.71	2.35211	31	14.2	0.37	27	55	1.17	2.8	1.61	0	0	0	1	0	0	0	0	1	0	76
2206738	0	1	66	0	117	181	86	21	0	3.85	2.26	1.2	1.88333		147.82	2.62	33.7			21.67	19.88	1	0	1	0	0	0	1	1	2	1	126
2206738	0	1	66	0	119	180	96	21	0	4.85	3.45	1.11	3.10811		150.2	3.32	34			22.67	20.1	1	0	1	0	0	0	1	1	2	1	117
2205498	0	1	66	1	88	162	98	22	0	9.23	5.8	2.35	2.46809		7.16	0.02	37.5			5.75	1.23	1	0	1	0	0	0	1	1	1	0	93
22209423	1	0	66	0	85	120	75	18	0	4.54	3.69	0.55	6.70909		4.75	1.45	25.5			3.55	0.96	1	0	0	0	0	0	0	0	1	0	106
2118548	1	1	66	1	107	112	58	20	1	8.6	6.61	1.36	4.86029		77.35	2.96	26.9			4.56	1.08	1	0	0	0	1	0	1	1	2	0	106
00481704	0	0	67	0	98	120	82	19	0	19.12	14.32	2.86	5.00699	422	21.3	0.09	35	106	3.64	4.3	0.72	0	0	0	0	1	0	0	0	1	0	77
00456603	0	1	67	0	92	125	80	20	0	14.14	13.19	0.46	28.6739	61	502	51.4	25	145	0.92	28.5	3.35	0	0	0	1	0	0	0	0	2	0	97
00490492	0	1	67	0	87	100	60	20	0	13.94	12.86	0.66	19.4848	231	234	0.11	23	106	1.64	3.7	0.76	0	0	1	0	0	1	1	0	2	1	87
00442225	0	0	67	0	75	117	65	19	0	12.89	9.88	1.99	4.96482	394	16.5	0.7	32	224	1.83	2.1	1.15	0	0	1	0	0	0	1	0	1	0	67
00503935	0	1	67	1	119	130	65	20	0	12.83	11.18	0.7	15.9714	156	183	0.2	30	38	0.72	6.6	1.4	0	0	1	0	1	0	1	1	1	0	97
00518911	0	1	67	0	89	170	95	20	0	12.29	10.71	0.76	14.0921	226	83.7	0.99	40	137	1.56	8.3	1.54	1	0	0	1	0	0	0	0	1	0	87
00487837	0	1	67	1	90	110	65	19	0	11.85	9.51	1.82	5.22527	151	177	9.61	35	82	1.9	7.2	0.8	0	1	0	0	0	0	0	0	2	0	97
00506354	0	1	67	0	100	147	87	19	0	11.8	8.23	1.7	4.84118	355	66.9	0.1	37	145	2.21	4.6	1.11	1	0	0	1	0	0	1	1	1	0	97
00449737	0	1	67	1	103	127	82	20	0	10.98	8.02	1.96	4.09184	346	95	0.07	39	104	3.35	3.5	1.21	1	0	0	0	0	0	1	1	1	0	87
00441142	0	1	67	0	96	130	70	19	0	10.62	9.1	0.74	12.2973	214	216	2.21	37	134	3.47	8.5	1.98	0	0	0	1	0	0	1	0	2	0	77
00512982	0	1	67	1	117	149	78	18	0	10.52	8.44	0.73	11.5616	399	70.2	0.3	30	71	2.25	2.9	11.13	1	0	0	0	1	0	0	0	1	0	87
00487319	0	0	67	0	108	130	60	20	0	10.08	6.69	2.34	2.85897	306	277	1.69	34	57	2.04	4.6	0.84	0	0	0	0	0	1	0	0	2	0	67
00464502	0	0	67	0	78	120	60	18	1	9.82	8.97	0.35	25.6286	153	89.3	1.23	27	171	1.76	2.1	1.6	0	0	0	0	1	0	1	1	2	0	77
00500424	0	0	67	0	87	120	68	20	0	9.67	6.95	1.69	4.11243	333	107	0.07	35	66	2.18	3	0.78	0	0	1	0	0	0	0	0	1	0	67
00439949	0	1	67	1	84	150	90	18	0	9.07	7.79	0.73	10.6712	264	112	0.71	30	75	2.15	7.7	2.02	1	0	0	0	0	0	1	1	2	0	87
00480464	0	1	67	0	76	120	70	18	0	8.49	6.64	1.2	5.53333	253	87.8	0.27	29	96	3.9	4.8	0.07	1	0	0	0	1	1	1	0	1	0	87
00431074	0	1	67	1	76	150	84	20	0	7.81	4.58	2.53	1.81028	161	50.9	0.12	33	134	2.35	6.1	0.88	0	0	0	0	1	0	0	0	1	0	77
00472948	0	1	67	0	114	136	82	20	0	7.65	5.22	1.4	3.72857	195	79.6	0.05	38	128	1.34	4	1.04	1	0	0	0	0	1	1	0	1	0	77
00464502	0	0	67	0	83	140	80	19	1	7.56	5.57	1.59	3.50314	115	6.83	0.05	33	161	2.56	5.9	2.16	0	0	1	1	0	0	1	1	2	0	97
00407277	0	0	67	0	78	136	70	18	0	7.17	4.49	1.7	2.64118	374	7.5	0.06	37	151	3.93	3.5	13.1	0	0	0	0	0	0	1	1	1	0	67
00515008	0	1	67	0	78	145	95	20	0	7.15	4.93	1.2	4.10833	249	174	2.8	34	161	2.15	3.5	0.62	1	0	0	1	0	0	1	0	1	0	87
00506631	0	1	67	1	90	120	96	19	0	6.97	4.59	1.68	2.73214	183	22.6	1.55	36	189	2.47	6.7	0.89	1	0	0	0	1	0	1	0	1	0	87
00446570	0	1	67	1	105	135	70	22	0	6.91	5.51	0.72	7.65278	135	68	0.05	21	131	1.45	4.6	1	0	1	0	0	0	0	0	0	2	1	97
00427222	0	0	67	0	89	98	65	20	0	6.83	4.77	1.77	2.69492	180	2	0.03	36	229	2.82	4	0.5	0	0	1	1	1	0	0	0	1	1	87
00486870	0	1	67	1	74	136	80	20	0	6.79	4.79	1.35	3.54815	208	49.6	0.09	32	81	1.52	4.7	0.65	1	0	0	0	0	0	0	1	1	0	87
00466873	0	1	67	1	88	120	70	20	0	6.53	4	1.64	2.43902	338	31.7	0.06	42	145	3.81	3.3	1.07	0	0	0	1	0	0	1	1	1	0	87
00517481	0	0	67	0	83	108	56	19	0	6.39	3.32	2.02	1.64356	113	39	3.15	25	128	1.75	3.2	1.93	1	0	0	0	0	0	0	0	2	0	87
00503131	0	0	67	0	71	118	76	20	0	6.28	3.35	2.36	1.41949	374	79	0.04	40	171	4.39	4.3	1.63	0	0	0	0	0	0	0	0	1	0	67
00446570	0	1	67	1	118	122	78	20	0	6.1	4.48	0.71	6.30986	293	38.9	0.05	35	114	3.12	3.9	1.79	1	1	1	1	1	0	0	1	1	0	140
00498197	0	0	67	0	66	110	65	20	0	5.57	3.35	1.64	2.04268	151	8.9	2.1	37	110	1.86	7.5	0.27	0	0	1	0	0	0	0	0	2	0	77
00495393	0	0	67	0	60	120	70	20	0	4.7	3.04	1.18	2.57627	140	6.3	0.1	43	161	2.79	4.3	0.35	0	0	0	0	0	0	1	0	1	0	57
00442539	0	0	67	0	78	106	66	19	0	4.42	2.01	2.01	1	130	6.32	0.05	32	140	0.18	3.9	0.88	0	0	0	0	0	0	0	0	1	0	57
00461331	0	1	67	1	84	140	82	20	0	4.36	2.83	1.17	2.4188	103	1.56	0.03	42	307	2.42	5.2	1.55	1	0	0	0	1	0	0	0	1	0	87
00516972	0	0	67	0	77	120	70	19	0	3.89	2.8	0.78	3.58974	141	5.78	0.19	42	134	2.77	7.3	0.18	1	0	0	0	0	0	0	1	2	0	77
00480432	0	1	67	0	75	106	68	18	0	3.73	2.38	0.77	3.09091	243	5.66	0.05	35	199	2.01	4.9	0.24	0	0	1	0	0	0	0	0	1	0	77
00486651	0	0	67	0	84	105	60	18	0	3.26	1.68	1.26	1.33333	208	5.23	0.05	39	203	3.43	7.3	0.13	0	0	0	0	0	0	0	0	3	0	77
00442488	0	0	67	0	84	120	65	20	0	2.32	2.8	0.23	12.1739	135	56.5	0.89	26	106	2.52	6.6	1.33	0	0	0	0	0	0	0	0	1	0	57
2206888	0	1	67	0	80	110	60	20	0	7.45	5.81	1.34	4.33582		6.4	0.05	29.2			4.73	1.22	1	0	0	1	1	1	1	0	1	0	105
2208766	1	1	67	0	112	106	60	20	0	4.66	2.5	0.98	2.55102		170.66	4.49	18.4			16.23	2.46	0	0	0	0	0	0	0	0	3	0	137
2207345	1	0	67	0	109	88	52	20	0	5.03	4.09	0.54	7.57407		68.96	0.1	32			7.56	1.58	0	1	0	0	0	0	0	0	3	1	127
2205443	1	1	67	1	85	107	58	30	0	4.82	4.48	0.33	13.5758		89.45	0.58	29.6			7.06	2.8	1	0	0	0	0	0	0	0	4	2	107
2111067	1	1	67	1	95	130	80	14	1	11.39	9.33	1.31	7.12214		81.07	1.08	41.7			11.28	9.36	0	0	0	1	0	1	1	1	2	1	127
00477313	0	1	68	0	100	126	83	19	0	24.29	23.43	0.51	45.9412	289	87.9	6.07	35	98	2.09	10.3	2.15	0	0	1	0	1	0	1	0	1	0	88
00477313	0	1	68	0	95	130	80	22	0	24.29	23.43	0.51	45.9412	289	87.9	6.07	35	44	2.09	10.3	2.15	1	0	0	1	1	0	1	0	2	1	98
00508051	0	1	68	1	75	126	80	20	0	19.08	17.29	1.28	13.5078	114	73.4	0.07	40	50	2.1	5.7	0.25	0	0	0	0	1	1	1	0	1	0	78
00453777	0	1	68	1	95	120	70	20	0	14.52	11.52	1.75	6.58286	469	176	0.1	35	103	3.31	7.2	4.26	0	0	0	0	0	0	1	1	2	0	78
00503013	0	0	68	0	83	132	82	19	0	14.46	11.64	2.13	5.46479	326	10	0.05	38	318	3.84	4.6	0.47	0	0	1	0	0	0	0	0	1	0	68
00514266	0	1	68	0	80	138	84	19	1	11.5	8	2.14	3.73832	324	49.3	0.85	36	189	3.3	12.4	0.82	0	0	0	0	1	0	1	1	2	0	108
00480035	0	1	68	0	84	130	70	19	0	10.96	9.08	1.14	7.96491	376	107	0.83	32	93	2.44	2.6	1.01	0	0	0	0	0	0	1	0	1	0	68
00507259	0	1	68	1	118	103	65	20	0	10.95	8.56	1.6	5.35	257	120.9	0.08	26	50	1.92	4.2	0.5	0	0	0	0	1	0	0	0	1	0	78
00441447	0	1	68	0	99	130	80	20	0	10.73	7.98	1.8	4.43333	217	95.6	0.18	34	97	2.6	5.1	0.74	0	0	0	0	0	0	1	0	1	0	68
00510687	0	1	68	0	71	128	70	18	0	10.55	7.98	1.6	4.9875	547	94.2	0.14	29	46	3.27	5.9	18.56	0	0	0	0	0	0	0	0	1	0	68
00456674	0	0	68	0	125	110	60	20	0	10.54	8.66	1.02	8.4902	209	160	0.27	35	57	2.61	4	1.48	1	0	0	1	0	0	0	0	2	0	98
00494831	0	1	68	1	94	122	78	19	0	9.76	4.59	4.22	1.08768	345	5	0.05	43	275	3.49	5.4	3.38	0	0	0	0	0	1	0	1	1	0	78
00514266	0	1	68	0	88	125	72	20	1	9.64	5.96	2.61	2.28352	381	22.3	0.05	32	158	2.21	5.7	1.66	1	0	0	0	1	0	1	1	1	0	98
00481988	0	1	68	1	98	129	84	20	0	9.01	6.53	1.46	4.4726	146	220	6.88	23	34	0.96	5.7	0.98	0	0	1	0	0	0	1	1	1	0	88
00510629	0	1	68	0	94	120	80	19	1	8.71	5.84	1.99	2.93467	222	14	0.2	31	158	1.65	6.9	3.64	0	0	0	1	1	1	0	0	1	0	88
00508422	0	1	68	0	88	145	76	20	0	8.64	7.9	0.29	27.2414	439	228	0.5	27	24	2.56	3.4	1.31	1	0	0	0	0	0	1	0	1	0	78
00406292	0	1	68	1	90	121	77	20	0	8.59	6.09	1.39	4.38129	259	48.5	0.15	33	81	1.11	3.6	2.48	0	0	0	0	0	0	1	0	1	0	68
00490240	0	1	68	1	122	136	119	20	0	8.56	5.44	2.13	2.55399	236	80.1	0.19	33	97	2.83	11	1.32	1	0	1	0	0	0	0	1	3	0	108
00518006	0	1	68	1	110	130	80	20	0	8.27	5.33	1.91	2.79058	285	17.9	0.06	41	276	2.82	9.4	0.26	0	0	1	1	0	0	1	0	2	0	88
00456592	0	0	68	0	76	140	80	20	0	8.25	5.52	1.5	3.68	461	9	0.14	37	45	3.81	3.8	3.38	1	0	0	0	0	0	1	0	2	0	78
00489811	0	0	68	0	72	140	70	19	0	8.12	5.66	1.68	3.36905	407	87.1	0.14	37	119	2.41	3.9	2.1	0	0	0	0	0	0	1	0	1	0	58
00442198	0	1	68	1	82	108	73	20	0	7.59	5.7	1.14	5	306	98.6	0.12	20	16	1.57	3.8	4.59	1	0	0	1	0	0	0	0	1	0	88
00515535	0	0	68	0	90	110	80	17	0	6.29	2.85	2.77	1.02888	181	5.5	0.02	42	259	3.12	5.3	0.26	1	0	1	0	0	0	0	1	1	0	88
00474321	0	0	68	0	83	126	78	20	0	6.1	3.66	1.95	1.87692	230	1.19	0.09	37	97	3.42	4.2	49.5	0	0	0	1	0	0	0	0	1	0	68
00472008	0	0	68	0	64	150	80	18	0	6.07	4.61	0.88	5.23864	175	5.6	0.15	40	208	2.45	4	0.95	1	0	0	0	0	0	0	0	1	0	68
00508422	0	1	68	0	84	140	70	20	0	6.05	3.92	1.5	2.61333	317	141	0.22	32	44	1.79	4	0.77	0	0	1	0	0	0	1	0	1	0	88
00480245	0	0	68	0	81	110	60	17	0	6.01	4.18	1.15	3.63478	170	4.44	0.06	39	180	2.28	7.1	0.72	1	0	0	0	0	0	0	0	3	0	68
00516978	0	1	68	1	106	140	65	19	0	5.72	3.74	1.28	2.92188	210	25.7	0.14	43	208	2.83	2.7	1.01	0	1	1	0	0	0	1	0	1	0	108
00492842	0	1	68	0	102	122	71	19	0	4.88	2.62	1.27	2.06299	310	31.6	0.21	36	160	3.79	4.3	1.31	0	0	0	0	0	0	0	0	1	0	78
00451732	0	0	68	0	81	129	79	20	0	4.84	2.83	1.48	1.91216	302	61.97	0.08	38	113	2.86	4.4	1.97	0	0	0	1	1	0	1	1	1	0	98
00514098	0	1	68	0	110	183	68	20	0	4.45	3.95	0.36	10.9722	146	72	0.07	34	103	1.49	3.6	2.95	1	0	0	0	1	0	0	0	1	0	88
00512223	0	0	68	0	82	102	68	18	0	4.44	2.27	1.76	1.28977	239	40.2	0.1	40	176	2.42	6.5	0.21	0	0	0	0	0	0	1	1	1	0	68
00455883	0	0	68	0	80	120	80	18	0	4.22	2.17	1.22	1.77869	204	8.8	0.05	37	111	3.04	3	26	0	0	0	0	1	0	0	0	1	0	68
00488027	0	1	68	1	83	120	70	19	0	4.04	2.55	1.13	2.25664	574	5.3	0.03	30	235	2.09	3.9	0.43	1	0	0	1	0	0	0	0	1	0	88
00463145	0	1	68	0	82	141	91	20	1	4.03	3.19	0.78	4.08974	256	162	1.1	25	50	2.04	9.7	3.36	1	0	0	0	1	0	0	0	3	0	98
00512207	0	0	68	0	110	118	70	20	0	2.62	1.14	0.95	1.2	106	16.9	0.05	43	137	2.84	3.7	0.35	1	0	0	0	0	0	0	0	1	0	68
2206888	0	1	68	0	75	108	63	21	0	6.44	4.81	1.05	4.58095		40.44	0.05	35.9			5.47	2.14	0	0	0	1	1	1	1	0	1	1	122
2206841	0	0	68	0	98	113	63	21	0	7.57	4.7	2.15	2.18605		216.93	0.41	28.1			5.45	1.33	0	1	0	0	0	0	1	0	1	0	110
2206841	0	0	68	0	96	112	62	19	0	8.75	4.56	1.23	3.70732		20.5	0.21	39.7			2.31	2.59	1	0	1	0	0	0	1	0	1	0	65
2118855	1	1	68	0	105	121	74	24	1	7.45	6.19	0.62	9.98387		25.6	1.45	30.5			2.59	2.18	1	0	0	0	0	0	0	0	2	1	98
00470388	0	1	69	0	96	120	72	20	0	16.16	12.82	2.07	6.19324	198	138	0.1	41	197	2.78	5.2	0.95	1	0	0	0	0	0	1	0	1	0	79
00514469	0	0	69	0	125	128	71	20	1	11.35	7.78	2.39	3.25523	232	28.7	0.08	30	320	2.68	2.2	0.53	0	0	0	1	1	0	1	0	1	0	99
00515353	0	0	69	0	96	110	70	20	0	10.57	7.81	1.68	4.64881	327	160	0.32	31	173	2.74	4.1	2.12	0	0	0	0	0	0	0	0	1	0	59
00477859	0	1	69	0	88	137	80	20	0	9.88	8.91	0.73	12.2055	315	92.8	0.15	30	44	3.09	7.1	0.18	0	0	1	1	0	0	1	0	2	0	89
00440957	0	1	69	0	106	130	80	20	0	9.55	8.6	0.4	21.5	209	66	0.06	36	204	2.79	9	0.62	0	0	0	0	0	1	0	0	2	0	69
00516514	0	1	69	0	85	112	70	18	0	9.25	8.22	0.69	11.913	204	167	0.19	37	93	2.52	6	0.35	0	0	1	0	0	0	1	1	1	0	89
00506545	0	0	69	0	89	110	60	20	0	9.09	7.75	0.73	10.6164	157	172.3	0.05	35	77	2.67	4.4	2.32	0	0	0	0	0	0	0	0	2	0	59
00479081	0	1	69	0	85	120	80	20	0	8.96	7.01	1.21	5.79339	247	160	0.34	29	140	1.77	3	0.47	1	0	0	0	0	0	1	1	1	0	89
00482720	0	1	69	1	78	138	72	18	0	8.88	6.59	1.36	4.84559	213	120.7	0.08	38	161	3.35	3.5	0.98	0	0	0	0	0	0	1	0	1	0	69
00502222	0	1	69	0	90	120	80	20	0	8.73	7.59	0.68	11.1618	169	108.4	0.75	34	68	1.86	15.1	9.09	0	1	1	0	0	0	0	1	2	0	139
00448105	0	1	69	1	68	130	80	18	1	8.62	8.14	0.26	31.3077	131	71.3	0.61	36	112	1.24	4.6	0.88	0	1	1	1	1	0	1	0	1	0	129
00453114	0	0	69	0	88	102	67	18	0	8.29	6.87	0.83	8.27711	169	24.2	0.06	29	55	1.46	4.8	2.12	1	0	0	0	0	0	0	0	1	0	69
00487000	0	0	69	0	88	120	70	20	0	8.1	4.75	1.28	3.71094	302	8.56	0.15	44	178	1.95	4	0.44	1	1	0	0	0	0	1	0	1	0	99
00477814	0	1	69	0	80	140	80	20	0	8.03	5.73	1.73	3.31214	220	150.3	2.63	36	112	2.73	4.3	3.5	0	0	0	0	0	0	1	1	1	0	79
00519214	0	1	69	1	83	110	70	20	0	7.41	5.47	1.02	5.36275	244	124	0.14	34	89	1.53	4.5	1.2	0	0	0	1	0	0	1	1	1	0	89
00447727	0	1	69	0	98	130	80	19	0	7.3	4.96	1.43	3.46853	275	15.2	0.5	40	78	1.71	5.3	0.92	0	0	0	0	1	0	1	1	1	0	89
00443074	0	0	69	0	90	120	70	20	0	6.98	4.49	1.75	2.56571	285	75	0.05	40	140	2.62	4.4	0.96	0	0	0	0	0	0	1	0	1	0	69
00485796	0	1	69	0	87	140	85	19	0	6.47	4.04	1.92	2.10417	389	6.67	0.07	34	216	3.68	7.3	0.55	0	0	1	0	0	0	0	0	2	0	79
00455772	0	0	69	0	84	112	60	19	0	6.47	5.21	0.79	6.59494	200	103	0.61	32	95	1.69	4.4	1.27	1	1	0	0	0	0	0	0	2	0	99
00437819	0	1	69	0	95	160	80	20	0	6.42	5.76	0.44	13.0909	238	224	0.85	26	161	1.45	9.9	2.95	1	0	0	0	0	0	1	1	2	0	89
00416098	0	1	69	1	80	140	76	20	0	6.19	4.39	1.12	3.91964	198	19.2	0.1	40	150	3.24	4.2	0.64	0	0	0	0	0	0	1	1	1	0	79
00496449	0	1	69	0	75	130	80	20	0	6.06	4.64	0.87	5.33333	323	173	0.1	37	68	2.56	4.6	2.6	0	0	0	0	1	0	1	0	1	0	69
00515289	0	0	69	0	78	110	70	18	0	5.96	4.28	1.28	3.34375	172	5.76	0.05	36	173	2.14	4.5	0.51	1	0	0	0	0	0	0	0	1	0	69
00449883	0	1	69	0	118	120	60	20	1	5.82	3.21	2.08	1.54327	331		0.45	48	348	3.18	9.8	3.38	0	0	0	0	1	0	0	0	3	0	89
00443030	0	1	69	1	64	140	70	20	0	5.76	4.03	1.15	3.50435	82	22.3	0.05	39	158	2.29	3.5	1.12	0	0	0	0	0	1	1	0	1	0	69
00480709	0	0	69	0	80	120	80	20	0	5.15	2.73	1.66	1.64458	267	21	0.1	33	159	3.34	5.1	1.06	0	0	1	0	0	0	0	0	1	0	69
00482129	0	0	69	0	91	120	60	20	0	5.09	4.31	0.51	8.45098	125	141	0.41	34	127	1.96	5.1	0.95	0	0	0	1	0	0	1	0	2	0	79
00469776	0	1	69	0	97	136	81	19	0	4.99	2.7	1.15	2.34783	167	35.8	0.11	43	112	3.41	3.9	1.15	0	0	0	0	0	0	0	0	1	0	69
00487385	0	0	69	0	84	110	70	19	0	4.76	2.93	1.57	1.86624	214	5.03	0.15	41	201	4.08	6.4	0.25	0	0	1	0	0	0	1	0	1	0	69
00516098	0	0	69	0	95	118	70	19	0	4.36	3.8	0.27	14.0741	109	10	4.6	33	143	2.58	4.2	1.25	0	0	0	1	1	0	0	1	1	0	89
00490613	0	0	69	0	86	115	60	19	0	3.64	2.27	0.97	2.34021	232	21.5	0.17	34	125	1.57	3.5	1.07	0	0	0	0	0	0	0	0	2	0	69
00441638	0	1	69	0	77	120	65	17	0	2.57	1.77	0.63	2.80952	124	111.7	0.05	29	158	0.92	2.3	0.5	0	0	0	0	0	0	0	0	1	0	69
2206888	0	1	69	0	76	109	56	20	0	7.24	5.23	1.22	4.28689		146.46	1.08	38.2			27.41	3.09	0	1	1	0	0	0	0	0	3	2	126
2205917	0	1	69	1	123	122	77	20	0	3.3	2.59	0.47	5.51064		103.62	70.83	30.2			18.9	2.31	1	0	1	1	1	1	0	1	2	0	112
00486764	1	1	69	0	54	99	72	19	0	31.28	30.03	0.64	46.9219	237	116	4.47	27	110	1.89	3	1.52	1	0	0	0	1	0	1	0	2	0	99
00444842	1	1	69	0	127	171	113	16	0	12.61	7.26	4.77	1.52201	124	13.5	4.5	31	120	2.1	8.5	34.5	0	0	0	0	0	0	0	0	4	2	99
00473000	1	1	69	1	102	149	93	20	0	8.01	7.32	0.53	13.81	297	28.66	0.83	27	55	1.64	17.8	2.48	0	0	1	1	1	0	1	0	2	1	119
00516162	1	1	69	0	134	129	80	18	0	7.64	6.34	0.75	8.45333	90	70.2	0.16	28	68	2.2	6	1.11	0	0	0	0	0	0	1	0	1	0	79
2209469	1	1	69	0	82	97	62	23	0	10.75	9.68	0.59	16.4068		149	41.63	15.3			33.1	22.97	1	1	1	0	0	0	0	0	3	2	169
2207013	1	1	69	1	102	132	77	23	1	6.02	5.48	0.32	17.125		12.42	0.23	32.2			8.48	0.76	0	1	0	0	0	0	0	0	2	1	99
2207013	1	1	69	1	122	121	76	24	1	7.03	5.5	1.32	17.125		25.67	1.34	32.1			9.32	.1.76	0	1	0	0	0	0	0	0	2	1	109
2119343	1	0	69	0	96	142	85	25	1	14.85	12.44	1.21	10.281		11.6	0.53	33.6			9	4.83	0	1	0	0	0	0	1	0	2	1	99
00452274	0	1	70	1	69	130	70	17	0	18	14.29	2.09	6.83732	264	104.5	0.12	24	100	2.03	7.6	1.16	0	0	0	1	1	0	0	0	2	0	90
00463345	0	1	70	1	91	110	65	18	0	17.44	16.63	0.39	42.641	213	134	3.87	28	44	1.1	9.3	3	1	0	1	0	0	0	0	0	2	0	90
00502703	0	0	70	0	95	114	74	19	0	16.24	14.38	1.02	14.098	314	153	1.56	33	75	2.1	5	1.64	0	0	0	0	0	0	0	1	1	0	70
00440101	0	1	70	0	139	220	120	22	1	15.87	13.28	1.64	8.09756	271	249	1.3	32	112	2.81	8.3	1.51	0	0	1	0	1	0	1	1	2	1	110
00482477	0	1	70	1	86	116	70	16	0	12.34	10.7	1.04	10.2885	509	144	0.4	35	66	4.24	12.1	0.87	0	0	0	0	0	0	1	0	2	0	90
00519437	0	0	70	0	80	158	90	20	0	12.32	10.25	1.33	7.70677	416	105	0.11	38	76	1.66	5	4.79	1	0	0	0	0	0	0	1	1	0	80
00447015	0	1	70	0	113	139	92	22	0	12.13	9.01	0.53	17	276	381	0.65	38	268	1.26	9.5	1.76	1	1	0	0	0	0	0	1	2	1	120
00464551	0	1	70	0	67	96	65	19	0	11.77	8.84	2.07	4.27053	128	54.8	0.05	41	161	2.1	5.2	1	0	0	0	0	0	0	0	0	1	1	70
00471751	0	1	70	1	93	110	70	19	0	10.28	7.26	2.12	3.42453	392	8	0.12	34	180	2.56	6.2	0.55	0	0	0	1	1	0	1	0	1	0	90
00447796	0	0	70	0	85	120	80	20	0	10.05	8.43	0.97	8.69072	118	137.58	0.12	33	91	2.67	3.5	1.67	0	0	0	1	0	0	1	1	1	0	80
00504804	0	1	70	1	85	110	70	20	0	9.98	7.35	1.5	4.9	115	73	0.15	31	86	2.33	5	1.38	1	0	0	1	0	0	0	0	1	0	90
00463345	0	1	70	1	91	110	65	18	0	9.81	8.51	0.54	15.7593	161	57.3	0.09	26	66	1.16	2.2	1.37	1	0	1	0	0	0	0	0	3	2	110
00443458	0	0	70	0	80	175	86	19	0	9.49	6.85	1.86	3.6828	293	10.2	0.78	37	210	2.4	3.2	10.1	1	0	0	0	0	0	1	1	1	0	80
00454921	0	1	70	0	78	140	87	19	0	9.45	6.89	1.67	4.12575	215	78.9	0.08	34	238	2.59	8.7	2.39	0	0	0	1	0	1	0	0	2	0	80
00446639	0	0	70	0	122	114	83	22	0	9.29	6.85	1.87	3.6631	39	76.3	0.22	30	100	0.9	7.8	1.91	0	0	0	0	0	1	1	0	2	1	72
00468559	0	1	70	0	105	140	80	20	0	8.88	5.47	2.09	2.61722	289	66.3	0.14	38	110	2.48	5.9	1.3	0	1	0	0	0	0	1	0	1	0	100
00469342	0	1	70	0	84	130	85	19	0	8.74	5.57	2.4	2.32083	226	178.6	0.11	37	60	2.56	2.5	3.36	0	0	0	0	0	0	0	1	1	0	80
00490164	0	0	70	0	75	130	70	20	0	8.24	3.24	4.33	0.748268	418	36	0.14	44	260	4.16	2.9	0.25	0	0	0	1	0	0	0	0	1	0	80
00516078	0	1	70	0	127	156	88	20	1	8.22	7.57	0.53	14.283	316	25	0.2	35	104	2.55	3.5	0.58	0	0	0	0	1	0	1	0	2	1	100
00516078	0	1	70	0	127	156	88	20	1	8.19	6.59	1.07	6.15888	209	122	0.19	36	86	2.16	6.2	0.58	1	0	1	0	1	0	1	0	2	1	110
00443932	0	1	70	1	65	140	80	20	0	7.98	5.5	1.86	2.95699	213	17.1	0.15	27	190	2.06	5	0.96	0	0	0	0	0	0	1	0	1	0	70
00458301	0	0	70	0	73	130	80	20	0	7.86	6.16	1.3	4.73846	256	105	0.11	39	102	3.2	3.8	6.19	0	0	0	0	0	0	0	0	1	0	60
00504441	0	1	70	0	82	162	80	22	0	7.2	5.58	0.84	6.64286	309	50.4	0.14	32	90	0.8	8.2	1.17	0	1	0	0	0	0	1	0	2	1	100
00481288	0	0	70	0	86	140	95	20	0	6.85	4.63	1.27	3.64567	322	186.6	0.18	39	59	3.96	4.1	4.16	0	0	0	0	1	0	0	0	1	0	70
00485199	0	0	70	0	57	115	65	18	0	6.66	4.66	1.16	4.01724	233	6.08	0.05	36	170	2.68	5.6	2.08	0	0	0	1	0	1	1	0	1	0	70
00466561	0	0	70	0	117	120	70	22	0	6.6	5.08	0.86	5.90698	312	12.1	0.07	35	290	2.13	6.1	7.9	0	0	1	0	0	1	1	1	1	1	80
00504441	0	1	70	0	70	186	94	20	0	6.11	4.47	0.86	5.19767	295	108	0.28	27	111	2.38	5.2	2.99	0	0	0	0	0	0	1	0	1	0	70
00443285	0	0	70	0	72	120	70	19	0	5.85	3.28	2.13	1.53991	257	5.44	0.05	46	252	0.65	5.7	1.24	0	0	0	0	0	0	1	0	1	0	60
00454227	0	1	70	0	61	114	77	19	0	5.76	2	2.86	0.699301	109	45.2	0.22	31	130	2.01	7.4	2.82	0	0	1	0	0	0	1	0	2	0	70
00497928	0	0	70	0	90	135	90	18	0	5.62	2.8	2.2	1.27273	459	8.95	0.05	43	238	3.09	6.1	0.6	0	0	1	0	0	0	1	0	1	0	70
00426565	0	1	70	1	85	117	80	20	0	5.49	4.34	0.6	7.23333	139	51.1	0.29	32	96	1.96	9.3	1.16	0	0	0	1	0	1	0	0	2	0	80
00455845	0	0	70	0	88	90	64	20	0	5.44	3.26	1.42	2.29577	270	48.8	0.05	36	67	0.78	3.1	1.09	1	0	0	0	0	0	0	0	1	1	80
00508003	0	0	70	0	85	138	80	18	0	5.29	3.75	1.08	3.47222	184	5.65	0.05	39	278	3.21	4.7	0.96	0	0	0	0	0	0	1	0	1	0	70
00443094	0	0	70	0	90	130	70	20	0	4.15	2.63	1.2	2.19167	165	8.41	0.06	39	161	2.77	3.4	1.12	0	0	1	0	0	0	1	0	1	0	70
00506041	0	1	70	1	94	114	72	20	0	3.83	1.35	1.72	0.784884	121	20.6	0.11	35	103	1.37	4	0.86	0	0	0	0	0	0	0	0	1	0	70
00519510	0	1	70	1	110	139	98	18	0	3.53	2.49	0.53	4.69811	191	13.8	0.03	36	186	2.47	6.1	0.66	0	0	0	0	1	0	0	0	1	0	80
00496767	0	0	70	0	90	110	60	20	0	3.38	2.54	0.35	7.25714	102	161	0.14	29	85	1.05	4.9	0.85	1	1	1	0	0	0	1	0	2	0	120
2208083	0	0	70	0	113	116	64	21	0	7.64	6.49	0.51	12.7255		60.65	0.05	35.4			5.14	0.98	0	0	0	0	0	0	1	0	1	1	77
2205822	0	1	70	0	121	153	84	20	0	5.52	3.53	1.13	3.12389		93.04	0.98	835.6			5.84	3.23	1	0	0	0	0	0	0	1	1	0	95
2205689	0	1	70	0	101	150	90	20	0	10.13	6.72	1.45	4.63448		0.5	0.05	36.8			2.17	1.62	0	0	0	0	0	0	0	0	1	2	61
00466955	1	0	70	0	93	122	62	10	0	14.3	13.57	0.41	33.0976	91.1	116	10.34	28	45	2.71	39.4	22.26	0	0	0	1	0	0	0	0	3	2	100
00509412	1	1	70	1	130	0	0	19	1	10.55	8.38	1.73	4.84393	249	16.2	0.09	31	78	2.9	19	3.58	0	0	0	1	0	0	1	0	4	2	150
2209953	1	1	70	1	146	130	83	30	0	5.22	4.74	0.32	14.8125		179.15	1.35	29.2			9.21	0.73	0	1	0	0	0	0	0	0	3	1	140
2209953	1	1	70	1	146	130	83	30	0	5.22	4.74	0.32	14.8125		179.15	1.35	29.2			9.21	0.73	0	1	0	0	0	0	0	0	2	1	120
2209792	1	1	70	1	119	143	93	20	0	24.8	21.87	1.28	17.0859		124.25	0.44	26.3			12.04	40.62	0	1	0	0	1	0	0	0	3	2	140
2209792	1	1	70	1	119	143	93	20	0	24.8	21.87	1.28	17.0859		124.25	0.44	26.3			12.04	40.62	0	1	0	0	1	0	0	0	3	2	140
2204723	1	1	70	0	95	145	85	14	0	3.7	2.06	1.13	1.82301		10.18	0.45	29.6			5.59	6.89	0	0	0	0	0	1	0	0	3	0	90
2100927	1	1	70	0	90	100	60	20	0	4.11	2.39	1.2	1.99167		47.16	0.1	31.5			17.61	7.86	0	0	0	0	1	1	1	1	3	2	150
00518379	0	0	71	0	91	110	64	20	0	19.97	17.65	0.79	22.3418	220	237.2	3.83	33	52	1.44	9.9	2.21	1	0	1	0	0	0	0	1	2	0	91
00509622	0	1	71	0	96	138	68	19	0	18.47	16.3	1.3	12.5385	290	63.2	0.28	35	210	1.1	6.2	0.4	0	0	0	0	1	0	1	1	1	0	91
00511432	0	1	71	0	93	110	70	18	0	14.79	11.63	1.77	6.57062	213	55.4	0.1	39	142	1.79	6.1	0.3	0	0	0	0	0	1	1	0	1	0	71
00512937	0	1	71	0	114	130	80	19	0	13.53	11.13	1.04	10.7019	251	309	3.21	27	224	0.86	7.6	1.02	0	0	0	0	1	1	0	0	2	0	81
00438890	0	1	71	0	87	110	80	20	0	12.88	10.38	1.3	7.98462	243	114.53	0.7	33	190	2.31	10	0.4	1	0	0	0	0	0	1	0	2	0	81
00461733	0	1	71	0	90	130	80	18	0	12.15	10.91	0.62	17.5968	100	80.4	44.44	32	82	2.12	4.5	3.06	0	0	0	0	0	0	1	0	1	0	71
00446639	0	0	71	0	100	125	75	20	0	11.54	9.07	1.87	4.85027	197	12.1	0.12	32	84	1.5	26.7	2.49	0	0	0	1	0	1	1	0	2	1	91
00515145	0	1	71	1	44	68	33	16	1	8.93	8.08	0.56	14.4286	75	43	18.56	27	289	0.69	13.8	48.44	0	0	0	1	0	0	0	0	4	0	111
00441857	0	1	71	1	60	130	70	18	0	7.3	4.9	1.25	3.92	289	47.8	0.31	27	93	2.36	3.6	1.56	0	0	1	0	0	0	0	1	1	0	91
00445133	0	1	71	1	96	170	90	20	0	6.88	6.07	0.4	15.175	260	9.5	0.41	22	78	1.96	26.9	3.8	0	0	0	0	0	0	1	1	2	0	101
00443332	0	0	71	0	66	117	70	18	0	6.73	5.37	0.93	5.77419	141	16.2	0.07	46	241	1.53	10	1.07	1	0	0	1	1	0	1	0	2	0	91
00400709	0	0	71	0	70	130	70	20	0	5.81	3.94	1.47	2.68027	401	7.9	0.05	32	137	1.59	5.5	0.5	1	0	0	0	0	0	0	1	1	0	81
00448443	0	0	71	0	75	160	90	22	0	5.44	2.92	2.09	1.39713	254	5.62	0.11	45	211	2.15	5.2	0.51	1	0	0	0	0	0	1	0	1	1	71
00457067	0	1	71	1	87	111	76	20	0	5.12	3.77	0.5	7.54	449	15.8	0.26	24	71	1.65	3	2.42	0	1	0	1	0	0	1	0	1	0	121
00438715	0	0	71	0	80	145	80	20	0	4.97	2.4	2.18	1.10092	216	9.95	0.07	39	195	1.35	5.4	0.76	0	0	0	0	0	0	1	1	1	0	71
00439983	0	0	71	0	98	120	80	20	0	4.17	2.58	0.87	2.96552	78	13	0.26	34	82	1.66	5.7	0.9	0	0	0	1	1	1	0	0	1	0	81
00441570	0	1	71	1	90	110	60	19	0	3.29	2.41	0.49	4.91837	107	81.3	0.1	24	76	0.24	2.8	4.51	0	0	0	0	1	0	1	0	2	0	91
2207290	0	0	71	0	102	99	69	22	0	11.11	8.42	1.57	5.36306		140.8	0.2	31.6			6.12	1.68	0	0	0	0	0	0	0	0	1	0	95
2206670	0	1	71	0	57	83	57	20	0	6.63	4.88	0.98	4.97959		130.2	0.23	30.6			5.78	0.89	0	0	0	0	0	0	0	0	1	0	96
2206670	0	1	71	0	67	80	60	21	0	7.65	5.43	1.12	4.84821		5.39	1.11	40.5			10.23	1.45	0	0	0	1	0	1	1	0	2	0	102
00450776	1	1	71	0	124	120	80	18	0	13.66	11.22	1.05	10.6857	209	226	0.35	40	87	3.94	8.7	4.01	0	0	0	0	1	0	1	1	2	0	101
00514469	1	0	71	0	125	128	71	20	0	7.35	6.82	0.3	22.7333	124	210	100	20	66	3.19	21.5	5.23	0	0	0	0	0	0	0	0	3	1	121
00514072	1	1	71	0	90	130	74	20	0	6.73	4.92	1.11	4.43243	285	49.1	0.05	31	122	2.6	4.2	1.56	0	0	0	0	1	0	1	0	1	0	81
2200924	1	1	71	1	112	134	89	20	0	9.54	6.43	2.08	3.09135		35.19	0.45	30.4			9.82	21.8	0	1	0	0	0	0	0	0	2	0	121
2103632	1	1	71	0	100	115	60	18	0	20.83	20.07	0.36	55.75		352.89	15.71	21.2			43.41	9.78	0	0	1	0	0	0	0	0	4	2	171
00515145	0	1	72	1	44	68	33	16	1	19.06	16.51	1.49	11.0805	175	13	0.34	37	88	2.7	12.7	2.09	0	0	0	0	0	0	0	0	3	1	102
00502398	0	1	72	0	107	120	70	20	1	15.65	13.72	1.21	11.3388	280	18.9	0.45	32	45	0.34	25.8	0.48	1	0	0	0	1	0	1	1	3	0	122
00509351	0	1	72	0	82	130	88	20	0	15.09	13.45	1.24	10.8468	252	64.4	0.12	33	200	2.7	4.8	1.45	0	1	0	0	0	0	1	0	1	0	102
00454928	0	0	72	0	78	130	70	19	0	11.12	9.18	1.38	6.65217	356	91.1	0.28	25	132	2.36	4.4	1.73	0	0	0	0	0	0	0	0	1	0	62
00505112	0	0	72	0	94	130	80	20	0	10.62	8.18	1.6	5.1125	224	73.6	0.08	36	124	2.06	5.2	0.42	0	0	0	0	1	0	0	1	1	0	82
00502398	0	1	72	0	99	140	70	22	1	9.66	8.42	0.87	9.67816	227	181	81.33	22	69	1.42	9.3	1.4	0	0	0	0	0	0	1	1	3	1	92
00449079	0	0	72	0	60	110	70	19	0	8.81	4.81	3.19	1.50784	283	13.4	0.05	34	152	2.15	5.2	1.06	0	0	0	1	0	1	1	0	1	0	72
00479735	0	0	72	0	110	149	92	20	0	8.43	7.09	0.8	8.8625	161	105	0.61	31	93	1.19	8.2	3.7	0	0	0	0	0	0	1	0	2	0	62
00472248	0	1	72	0	74	130	70	20	0	8.04	6.22	1.05	5.92381	191	149.4	0.22	36	95	1.49	2.9	1.41	1	0	0	0	0	1	0	0	1	0	82
00457406	0	0	72	0	91	160	70	20	0	7.95	6.23	1.09	5.7156	228	41	0.13	42	131	3.55	3.8	1.06	1	0	0	0	0	0	1	1	1	0	82
00480113	0	1	72	0	92	140	86	19	1	7.74	7.34	0.23	31.913	137	13	0.15	34	162	1.85	4.8	2.02	1	0	0	1	0	0	0	1	2	0	102
00479789	0	1	72	0	97	105	65	20	0	7.28	5.3	1.26	4.20635	217	10.27	0.06	34	159	3.79	5.6	1.88	0	0	0	0	0	0	1	0	1	0	72
00418690	0	1	72	0	86	130	90	20	0	6.33	4.48	1.27	3.52756	205	5.86	0.08	43	120	2.34	5.9	0.88	0	0	0	0	0	1	1	0	1	0	72
00490217	0	0	72	0	73	130	74	19	0	5.12	4.77	0.26	18.3462	153	99.7	0.25	40	111	4.19	1.9	0.3	0	0	0	0	0	0	0	0	1	0	72
00486174	0	1	72	1	92	110	60	20	0	3.14	1.44	0.83	1.73494	178	141	0.66	33	116	1.4	9.4	1.26	0	1	0	0	0	0	1	1	3	0	112
2208090	0	1	72	1	119	133	92	22	0	5.26	3.43	1.16	2.9569		4.39	0.03	40.4			10.29	0.43	0	0	0	1	0	1	1	0	2	0	100
2205742	0	1	72	0	85	124	86	20	0	3.88	2.7	0.74	3.64865		7.89	2.03	41.4			10.05	1.23	0	0	0	1	0	1	1	0	2	0	112
00498162	1	0	72	0	89	92	60	19	0	17.78	17.03	0.33	51.6061	80	106	0.82	29	176	1.22	21.5	32.61	1	0	0	1	0	1	0	0	3	0	102
00448708	1	1	72	0	94	120	70	16	1	17.23	15.01	1.03	14.5728	160	102	2.17	28	105	1.23	3.7	8.13	0	0	0	0	0	0	0	0	3	0	72
00511650	1	1	72	0	132	0	0	23	0	9.42	8.13	0.62	13.1129	163	205	3.52	26	165	2.6	39	8.85	0	0	1	1	0	1	0	0	4	2	152
00473829	1	1	72	1	119	148	60	20	0	0.11	0.05	0.04	1.25	23	203	26.17	21	126	3.21	18.8	10.84	1	0	0	0	0	0	1	0	3	1	112
2210169	1	1	72	0	110	120	60	21	0	22.29	20.42	0.69	29.5942		58.32	3.48	29			16.03	5.85	1	1	0	0	0	0	0	0	2	1	132
2206087	1	1	72	0	98	123	79	22	0	34.5	26.16	6.98	3.74785		152.64	0.22	35.7			9.41	35.65	0	1	0	0	1	0	0	0	2	1	172
2100421	1	1	72	1	100	130	70	23	0	4.6	3.53	0.37	9.54054		56.78	1.78	33.9			18.44	8.98	0	0	1	0	0	0	1	1	2	1	142
00499549	0	1	73	0	91	108	70	20	0	24.76	23.12	0.64	36.125	138	203	1.35	29	94	1.57	4.7	3.42	1	0	0	0	0	0	0	0	1	0	83
00484531	0	1	73	0	96	90	60	20	0	23.96	22.16	0.74	29.9459	453	109	0.09	26	110	1.28	2.4	2.8	1	0	0	0	0	0	0	0	2	1	103
00484531	0	1	73	0	88	105	80	20	0	23.29	21.68	0.65	33.3538	375	143	0.1	32	120	1.49	5	2.3	0	0	0	0	1	0	0	0	2	1	93
00449837	0	1	73	0	100	90	66	20	0	22.21	19.09	1.69	11.2959	152	119	0.55	32	41	2.02	4.2	2.52	0	0	0	0	1	0	0	1	1	1	93
00405744	0	1	73	0	80	125	66	19	0	21.03	19.37	0.8	24.2125	229	17.97	0.08	34	191	1.76	4.9	1.37	0	0	0	0	0	1	0	0	1	0	73
00496641	0	1	73	0	55	146	60	18	0	19.87	17.06	1.74	9.8046	108	10.81	0.05	31	72	1.5	4.9	0.4	1	0	0	0	0	0	0	0	2	0	93
00459463	0	0	73	0	75	123	71	20	0	17.63	16.02	0.69	23.2174	384	30.2	0.08	34	128	3.45	11.5	3	1	0	0	1	0	1	1	0	2	0	103
00499628	0	1	73	0	90	109	64	19	0	16.64	13.42	2.25	5.96444	284	11.5	0.07	39	172	3.27	6.5	0.5	0	0	0	0	0	0	0	0	1	0	73
00443706	0	0	73	0	75	105	60	18	0	13.33	10.86	1.47	7.38776	175	106	0.07	33	107	2.6	3	1.88	0	0	0	0	0	0	0	0	2	0	83
00472354	0	1	73	1	84	140	80	19	0	10.94	7.43	1.94	3.8299	146	72.5	0.2	35	126	2.22	3.1	0.85	0	0	0	0	0	1	0	0	1	0	73
00448320	0	1	73	0	74	130	70	20	1	9.86	8.92	0.35	25.4857	112	24	0.05	36	331	2.04	4.5	0.82	0	0	0	0	1	0	0	1	1	0	93
00469188	0	1	73	0	83	140	90	20	0	9.55	8.31	0.56	14.8393	163	13.2	0.06	40	158	0.97	6.9	1.15	1	0	0	1	0	1	1	1	1	0	103
00501724	0	1	73	1	115	126	78	20	0	9.5	8.51	0.56	15.1964	283	190	14.85	31	256	1.65	7.1	3.62	1	0	0	0	1	0	0	1	2	0	103
00460866	0	1	73	1	57	147	91	21	1	9.26	8.95	0.28	31.9643	41	31.2	5.42	29	58	1.43	4.1	2.27	1	0	0	0	1	1	1	0	1	0	93
00499628	0	1	73	0	90	109	64	19	1	8.93	6.62	1.78	3.7191	243	11.5	0.12	39	172	3.27	6.5	0.5	0	0	0	0	0	0	0	0	1	0	73
00443200	0	0	73	0	87	120	70	18	0	8.85	5.76	2.35	2.45106	361	8.89	0.06	38	256	1.61	4.6	1.24	0	0	0	0	0	0	0	1	1	0	73
00496786	0	1	73	1	106	141	86	20	0	8.68	7.12	1	7.12	215	162	0.43	42	125	1.66	4.3	0.47	1	0	0	0	0	1	0	0	1	0	83
00489132	0	0	73	0	96	140	85	20	0	8.07	6.43	1.37	4.69343	293	164.8	0.12	49	131	2.33	3.1	0.93	0	0	0	0	0	0	1	1	1	0	73
00466217	0	1	73	1	60	120	75	20	0	7.96	4.33	2.82	1.53546	400	18.6	0.06	29	168	1.46	5.7	1.59	1	0	0	0	1	0	0	0	1	0	93
00514407	0	1	73	0	69	131	75	18	0	7.8	6.74	0.53	12.717	162	93.9	0.99	38	131	1.25	9.2	4.94	1	0	0	0	0	1	1	0	2	0	83
00449064	0	0	73	0	110	140	85	20	0	7.53	3.42	3.38	1.01183	228	6.8	0.05	41	78	2.9	6.4	0.88	1	0	0	0	0	0	1	0	1	0	73
00472593	0	1	73	0	116	165	100	19	0	7.3	5.64	0.84	6.71429	240	113	0.06	41	94	2.34	3.9	1.44	0	0	0	0	1	0	1	0	1	0	83
00479865	0	1	73	1	99	120	70	18	0	7.25	5.32	1.47	3.61905	345	17.8	0.06	41	197	2.24	5.8	0.27	0	0	0	0	0	0	0	0	1	0	73
00506603	0	1	73	0	95	139	72	20	0	6.76	6.25	0.27	23.1481	238	197	4.99	27	125	2.67	13.8	3.45	1	0	0	0	1	0	1	1	3	0	123
00487734	0	1	73	0	93	132	90	19	0	5.63	3.08	1.83	1.68306	203	8.67	0.06	32	107	2.01	4.1	0.48	0	0	0	0	1	0	0	0	1	0	83
00486553	0	1	73	1	85	110	60	18	0	5.4	4.35	0.84	5.17857	342	86.2	4.88	37	124	3.6	4.1	0.58	0	0	1	0	0	1	0	0	3	1	93
00438811	0	1	73	0	100	110	60	20	0	5.35	3.81	0.61	6.2459	179	97.7	0.21	35	209	1.89	7.6	0.9	0	1	0	0	0	0	1	0	3	0	103
00509864	0	1	73	0	78	110	80	18	0	4.66	2.8	1.37	2.0438	202	2.56	0.06	46	283	2.56	7	0.56	0	0	0	0	0	0	0	0	1	0	73
00469425	0	1	73	1	68	130	80	18	0	4.61	2.81	1.27	2.2126	127	17.7	1.64	29	140	2.39	5.1	1.02	0	0	0	0	1	1	1	0	1	0	83
00497141	0	1	73	0	83	150	90	20	1	4.42	3.28	0.84	3.90476	146	8.6	0.05	44	77	3.88	6.6	0.5	1	0	0	0	0	0	1	0	1	0	83
00512070	0	1	73	1	90	173	99	20	0	4.3	2.94	0.86	3.4186	238	11.8	2.44	34	179	4.18	20.2	0.83	0	0	1	1	0	0	0	0	2	0	113
00461719	0	0	73	0	74	130	70	20	0	3.69	3.03	0.53	5.71698	147	27.1	0.05	35	136	1.88	3.1	1.4	0	0	0	0	0	1	0	0	1	0	73
00471456	0	0	73	0	70	100	60	18	0	3.62	2.16	0.8	2.7	173	5.26	0.05	37	207	1.76	8	1.37	1	0	0	0	0	0	0	0	3	1	93
00508153	0	1	73	0	68	126	65	20	0	3.19	2.38	0.5	4.76	102	85.7	0.3	37	248	1.13	7.3	3.38	1	0	0	0	1	0	1	1	2	0	103
00479014	0	0	73	0	82	110	60	18	0	3.05	0.86	1.53	0.562092	292	91.5	0.08	32	69	1.88	2.2	0.91	0	0	0	1	0	0	0	0	2	0	83
00496386	0	1	73	0	92	112	71	19	0	2.83	1.69	0.67	2.52239	252	6.84	0.05	39	200	1.67	5.8	0.68	0	0	0	0	0	1	0	0	1	0	73
2206663	0	1	73	0	103	106	64	22	0	24.62	22.53	1.12	20.1161		17.82	1.23	35.2			5.02	6.02	1	0	0	0	0	0	1	0	2	0	79
2206663	0	1	73	0	104	105	60	22	0	16.43	15.34	1.32	11.6212		16.63	0.18	34.3			4.95	6.05	1	0	0	0	0	0	1	0	1	0	68
2205802	0	1	73	1	97	109	76	20	0	5.12	4.33	0.29	14.931		25.3	1.43	30.2			5.9	2.34	1	0	0	0	0	0	1	0	1	0	77
00482005	1	0	73	0	65	110	70	20	1	18.73	17.45	0.74	23.5811	226	132	1.84	29	107	0.84	16.4	1.95	0	0	0	1	1	0	1	0	3	2	113
00515490	1	1	73	0	65	90	60	21	0	15.03	13.17	0.99	13.303	370	65.1	0.16	28	68	1.12	4.3	2.73	0	0	0	1	0	0	0	0	4	1	113
00503084	1	1	73	1	81	107	76	20	0	12.25	8.5	2.59	3.28185	312	39.5	0.16	25	177	6.42	20.9	2	0	0	0	0	1	0	1	1	2	0	113
00445802	1	1	73	0	98	137	90	20	0	11.8	9.96	1.22	8.16393	174	40.5	0.19	35	153	2.31	31.3	8.26	0	0	1	0	1	0	0	0	2	0	113
00463106	1	1	73	1	105	156	91	19	0	11.01	10.33	0.26	39.7308	129	334	16.01	29	89	1.04	12.7	4.37	0	0	0	0	0	0	0	0	2	0	103
2206739	1	0	73	0	65	133	77	20	1	5.95	4.09	1.24	3.29839		34.01	0.56	30.1			5.14	3.14	1	0	0	0	1	0	0	0	3	0	83
00516746	0	0	74	0	91	137	82	20	1	26.6	21.43	3.79	5.65435	225	80	0.19	32	172	2.3	16.3	1.81	1	0	0	0	0	0	1	0	3	0	94
00470844	0	1	74	0	93	118	76	20	0	18.57	16.62	1.25	13.296	122	155	5.63	25	76	1.66	18.3	1.67	1	0	1	1	0	1	0	0	3	0	124
00434306	0	1	74	0	95	83	59	19	0	17.26	14.21	1.34	10.6045	254	91.9	1.42	30	50	2.32	9.3	1.96	0	0	0	0	1	0	0	0	3	1	94
00463471	0	1	74	0	73	130	70	20	0	15.54	13.45	1.43	9.40559	208	88.2	2.99	36	114	3.35	6.6	1.15	1	0	0	0	0	1	1	0	1	0	84
00486358	0	1	74	1	100	120	70	18	0	14.94	12.32	1.83	6.73224	397	76.3	0.07	26	70	2.53	4.3	4.52	0	0	0	0	0	0	1	0	1	0	74
00514663	0	0	74	0	78	110	70	20	0	14.79	12.78	1.29	9.90698	126	223	1.53	41	192	2.36	5.1	0.88	1	0	0	0	0	0	1	0	1	0	74
00497214	0	1	74	1	109	108	69	22	1	14.54	13.57	0.64	21.2031	248	117	0.74	44	103	2.01	13.7	0.96	1	0	0	0	0	0	1	0	3	1	104
00438895	0	0	74	0	69	120	80	20	0	11.39	9.64	0.92	10.4783	247	106	0.39	36	118	1.6	3	1.23	0	0	0	0	0	0	1	1	1	0	74
00469105	0	1	74	0	76	120	80	20	0	11.3	9.91	0.67	14.791	165	20.1	0.99	31	131	2.21	5.2	2.37	1	0	0	0	0	0	1	0	1	0	84
00459608	0	1	74	1	92	170	105	20	1	10.81	8.69	1.66	5.23494	180	10.88	0.11	31	140	2.86	9.4	2.49	0	0	0	0	0	0	1	1	3	0	94
00504539	0	0	74	0	97	115	68	20	0	10.79	7.89	1.91	4.13089	288	95.1	0.07	34	76	1.62	3	0.78	0	1	0	0	0	0	0	0	1	0	94
00502499	0	0	74	0	100	130	70	20	0	10.66	9.07	0.94	9.64894	167	98.3	0.05	41	155	2.31	2.7	25.5	0	0	0	0	0	0	0	0	1	0	64
00407187	0	1	74	0	72	130	70	19	1	10.34	8.62	1.23	7.00813	261	12	0.07	33	106	2.44	4.1	2.27	0	0	0	0	1	1	1	0	1	0	84
00426000	0	0	74	0	85	120	84	20	0	9.91	8.55	0.95	9	112	17.2	0.08	42	58	2.42	20.9	0.9	0	0	0	1	0	1	0	0	2	0	94
00483242	0	1	74	0	85	110	70	19	0	9.76	6.55	1.79	3.65922	302	50.2	0.05	36	119	2.34	4.8	0.65	1	0	0	0	0	1	0	0	1	0	94
00443504	0	1	74	0	90	130	80	18	0	9.36	6.62	1.43	4.62937	247	14	0.07	36	80	2.51	3.6	0.84	0	0	0	0	0	0	1	0	1	0	74
00474570	0	1	74	1	92	126	55	21	0	9.35	8.1	0.9	9	269	142	0.27	32	128	1.52	8.1	1.52	0	0	0	0	1	1	1	0	3	0	84
00433085	0	1	74	1	79	140	70	20	0	9.3	7.83	0.95	8.24211	130	77.8	1.01	40	283	2.36	9.7	1.15	0	0	0	1	1	0	1	1	2	0	104
00516883	0	0	74	0	100	140	70	20	0	8.99	8.2	0.31	26.4516	109	6.8	0.44	31	90	1.34	9.7	0.63	0	1	0	0	1	0	1	0	2	0	104
00443627	0	1	74	1	89	110	70	19	0	8.91	6.31	1.35	4.67407	298	124	0.1	31	78	1.96	3	3.07	1	0	0	1	0	0	0	0	1	0	94
00474660	0	1	74	0	62	130	90	20	0	8.84	7.38	0.94	7.85106	150	112	0.33	31	112	1.2	14.7	3.19	0	0	0	0	0	0	0	0	2	0	94
00497214	0	1	74	1	88	110	70	19	1	8.55	6.17	1.57	3.92994	251	53.2	0.07	35	103	1.11	6	4.81	0	0	0	0	1	0	1	0	1	0	84
00407187	0	1	74	0	68	140	80	19	1	8.42	7.05	1.06	6.65094	247	91.93	0.21	27	149	2.35	13.3	1.37	0	0	0	0	1	1	1	0	2	0	104
00426000	0	0	74	0	88	136	76	21	0	8.22	6.61	1.01	6.54455	132	74.9	0.11	33	207	2.1	12.5	1.64	1	0	0	1	0	1	0	0	2	0	104
00442795	0	1	74	0	98	126	84	20	0	7.91	6.28	0.88	7.13636	250	140.02	1.23	30	105	1.34	3.5	3.09	0	0	0	1	0	0	0	0	1	0	84
00439020	0	0	74	0	110	156	117	20	1	7.67	7.16	0.35	20.4571	50	113	2.16	18	201	1.57	5.3	3.25	1	0	0	0	0	0	0	0	2	0	74
00406972	0	1	74	0	82	155	88	19	1	7.06	4.1	1.63	2.51534	164	77.4	0.99	33	245	2.4	9.3	1.51	0	0	0	1	0	1	1	0	2	0	84
00440107	0	0	74	0	96	130	80	20	0	6.95	5.38	1.11	4.84685	251	31.3	0.67	27	119	1.87	1.8	1.26	0	0	0	1	1	0	1	1	1	0	84
00446565	0	0	74	0	75	110	60	20	0	6.69	5.53	0.74	7.47297	179	173	0.1	37	68	2.84	3.3	2.12	0	0	0	0	0	0	1	0	2	0	74
00463438	0	1	74	1	74	110	80	20	0	6.61	4.33	1.48	2.92568	463	74.5	0.05	30	92	0.79	3.3	1	0	0	0	0	0	0	1	0	1	0	74
00510807	0	0	74	0	85	135	65	16	0	6.56	3.89	2	1.945	304	10.4	0.11	30	172	3.03	1.9	2.2	1	0	0	0	1	0	0	0	1	0	84
00456552	0	1	74	1	98	100	60	20	0	6.04	4.47	0.88	5.07955	179	6.79	0.05	33	121	1.69	5	1.12	0	0	0	0	0	0	0	0	1	1	70
00453494	0	1	74	0	74	127	70	18	0	6.02	4.03	1.16	3.47414	285	52	0.06	35	73	1.65	3.5	1.12	0	0	0	0	1	0	1	1	1	0	94
00452705	0	1	74	1	82	110	70	19	0	5.93	4.53	0.62	7.30645	142	62.59	1.61	33	90	2.18	8.6	1.3	0	0	0	0	0	0	1	0	2	0	74
00510340	0	0	74	0	78	140	85	20	0	5.89	4.27	1.07	3.99065	178	6.7	0.06	37	126	3.61	4.1	0.26	0	0	0	0	0	0	0	0	1	0	64
00464776	0	0	74	0	80	130	80	20	0	5.8	3.75	1.45	2.58621	216	6.09	0.05	41	209	2.91	3.9	0.86	0	0	0	0	0	0	0	0	1	0	64
00449050	0	1	74	0	86	105	80	20	0	5.66	2.87	1.83	1.56831	216	6.6	0.09	44	179	2.03	4.8	1.09	0	0	0	0	0	0	1	1	1	0	84
00492430	0	0	74	0	73	110	80	20	0	5.39	3.17	0.44	7.20455	213	42.3	0.05	47	124	3.21	4.4	0.05	1	0	0	0	0	1	1	0	1	0	74
00451366	0	1	74	0	82	120	70	19	0	5.11	2.25	2.35	0.957447	248	7.02	0.05	41	192	2.3	7.3	0.96	0	0	0	1	0	0	0	0	2	0	84
00432739	0	0	74	0	117	140	80	18	0	4.76	3.01	0.96	3.13542	177	28.5	0.09	33	133	2.21	4.3	1.42	0	0	0	0	1	0	1	0	1	0	74
00441946	0	0	74	0	78	110	65	20	0	4.75	3.27	0.92	3.55435	320	7.87	0.08	43	234	2.3	3.2	1.28	0	0	0	0	0	0	0	0	1	0	64
00450220	0	1	74	1	85	140	80	19	0	3.48	2.34	0.73	3.20548	121	74	0.09	39	130	2.12	5.4	3.28	0	0	0	0	0	0	1	0	1	0	74
00506645	0	0	74	0	84	130	80	20	0	2.93	1.53	0.9	1.7	193	5.31	0.06	35	168	1.96	3.1	0.24	1	0	0	0	0	1	0	0	1	0	74
2206240	0	1	74	1	76	103	65	22	1	7.42	6.26	0.77	8.12987		63.02	0.04	37.5			4.63	1.84	0	0	0	0	0	0	1	0	1	0	98
2205969	0	0	74	0	70	118	70	21	0	9.86	6.57	2.18	3.01376		60.1	0.45	36.4			5.65	2.12	0	0	0	0	0	0	1	0	1	0	78
00502452	1	1	74	1	96	104	53	20	0	12.05	11.1	0.33	33.6364	261	80.1	3.95	33	115	1.65	7.4	3.49	0	0	0	0	0	0	0	0	2	1	84
00450051	1	1	74	0	90	167	82	16	0	3.98	3.83	0.13	29.4615	46	25	6.78	31	190	4.3	16.4	4.56	0	0	0	0	0	1	0	0	3	0	104
2206087	1	1	74	0	121	120	80	23	0	33.5	27.1	7.01	3.86591		146.7	1.45	34.7			9.56	34.67	0	1	0	0	0	0	0	0	3	1	144
00444156	0	1	75	0	80	115	62	20	0	20.51	9.86	3.41	2.8915	441	126	0.1	27	98	0.97	2.7	1.48	0	1	0	0	0	0	1	1	1	0	115
00516869	0	1	75	0	119	140	80	20	1	18.87	17.36	0.81	21.4321	151	3.8	74.3	41	187	1.79	5.2	0.14	0	0	0	0	0	0	1	0	1	0	85
00448214	0	1	75	0	87	92	60	20	1	17.68	15.65	1.26	12.4206	399	78.5	0.49	27	61	1.45	5.8	3.12	0	0	0	0	0	0	0	1	1	1	85
00454982	0	0	75	0	88	116	70	20	0	16.52	14.86	1.14	13.0351	204	88.1	0.28	27	67	2.08	22.1	3.01	1	0	0	0	0	0	0	1	3	0	95
00474612	0	0	75	0	75	120	65	18	0	14.86	12.83	1.1	11.6636	204	17.3	0.08	27	134	3.45	2.9	0.5	0	0	0	0	1	0	0	0	1	0	85
00452118	0	1	75	0	94	86	59	20	1	14.75	11.61	1.72	6.75	291	175	0.32	31	103	1.88	19.6	4.34	1	0	1	0	1	0	1	1	4	1	135
00486336	0	1	75	0	93	138	80	19	0	14.29	11.96	1.13	10.5841	240	9.95	0.09	30	210	4.49	8.1	18.03	0	1	0	0	0	0	0	0	2	0	105
00441902	0	1	75	0	61	140	70	20	0	13.54	11.31	0.88	12.8523	240	128	0.11	25	89	1.84	2.8	1.51	0	1	0	0	0	0	0	0	1	0	81
00498357	0	1	75	0	71	140	80	19	0	10.45	8.46	1.2	7.05	100	158	0.34	38	256	2.18	4.5	0.39	0	0	0	0	0	1	1	1	1	0	75
00466219	0	1	75	1	74	140	80	20	0	10.44	6.7	2.31	2.90043	237	76.81	0.15	37	102	2.97	5.5	2.85	1	0	0	0	0	0	1	0	2	0	95
00512398	0	1	75	0	90	120	60	20	0	9.73	8.01	1.22	6.56557	279	87.4	1.19	33	66	2.01	3.3	0.5	0	0	0	0	1	0	0	0	2	0	95
00453471	0	0	75	0	61	120	70	17	0	9.66	8.2	0.97	8.45361	190	92.5	0.4	31	78	3.34	6.1	3.27	0	0	0	0	0	0	1	0	1	0	65
00490846	0	0	75	0	72	110	70	20	0	9.44	6.64	1.91	3.47644	273	21.5	0.1	39	174	1.89	5.3	0.69	1	0	0	0	0	0	1	1	1	0	85
00489359	0	1	75	1	92	103	71	20	1	9.37	7.63	1.13	6.75221	51	9.17	0.19	25	114	0.75	23.3	5.88	0	0	0	0	0	0	1	0	3	0	95
00444453	0	0	75	0	115	98	51	20	0	8.97	7.6	0.52	14.6154	127	17.1	0.05	32	118	1.74	4.5	4.13	0	0	0	0	0	1	1	0	2	1	85
00512398	0	1	75	0	111	127	73	22	0	8.71	7.87	0.53	14.8491	278	155	1.38	26	37	1.43	7.4	3.09	0	0	0	0	1	0	0	0	2	1	85
00501062	0	1	75	0	91	140	70	20	0	8.44	6.39	1.27	5.0315	250	6.78	0.05	34	187	2.53	6.5	1.5	0	0	0	0	1	0	1	0	1	0	85
00488064	0	0	75	0	78	125	60	18	0	7.96	6.07	1.21	5.01653	133	93.9	0.57	31	110	1.67	5	0.51	1	0	0	0	0	0	1	1	2	0	85
00447208	0	0	75	0	78	150	70	19	0	7.92	4.61	2.6	1.77308	177	7.01	0.07	33	190	1.92	7.3	2	0	0	0	0	0	1	1	1	2	0	75
00505344	0	1	75	1	74	140	80	20	0	7.87	6.02	1.29	4.66667	204	72.8	0.93	40	243	5.09	3.3	0.35	0	0	0	1	0	1	1	0	1	0	85
00444373	0	1	75	0	88	130	70	20	1	7.7	5.87	0.96	6.11458	199	38.3	0.12	36	124	2.89	2.6	0.5	0	0	0	0	0	0	0	1	1	0	85
00454711	0	1	75	0	87	110	70	19	0	7.07	4.53	1.53	2.96078	377	100	0.05	31	112	2.56	3.8	1.63	0	0	0	1	0	0	0	0	1	0	85
00455834	0	1	75	1	84	110	80	20	0	6.79	5.21	1	5.21	247	68.6	2.8	30	129	3.41	6	1.79	1	0	0	0	0	0	1	0	1	0	85
00487133	0	0	75	0	82	110	72	19	0	6.6	4.06	1.43	2.83916	409	24.1	0.07	36	109	2.86	4.3	1.78	0	1	0	0	0	0	0	0	1	0	75
00406976	0	0	75	0	82	130	80	20	0	6.45	4.27	1.53	2.79085	226	18.5	0.07	39	213	3.73	5.4	0.76	0	0	0	0	0	1	1	0	1	0	65
00443667	0	0	75	0	124	130	70	20	0	6.24	4.54	1.23	3.69106	172	153	4.67	37	189	1.62	3.7	1.27	1	0	0	0	1	0	0	1	1	0	105
00479058	0	1	75	0	86	161	89	20	0	6.15	4.2	1.26	3.33333	157	6	0.07	38	192	1.93	14.3	1.28	1	0	1	1	0	0	1	0	2	0	115
00489633	0	1	75	1	90	130	80	18	0	6.11	4.25	1.21	3.5124	262	46.2	0.11	34	101	2.04	4.2	0.35	1	0	0	0	1	0	0	0	1	0	95
00461163	0	0	75	0	69	112	66	19	0	5.35	3.27	1.72	1.90116	296	5.57	0.05	42	201	4.1	2.7	0.9	1	1	0	0	0	0	0	0	1	0	105
00511498	0	1	75	0	80	95	62	18	1	5.17	3.16	1.09	2.89908	163	80.7	0.13	30	109	1.44	8.9	0.74	0	0	0	0	1	0	0	0	3	1	95
00465519	0	0	75	0	82	130	70	20	0	4.98	2.77	1.72	1.61047	236	8	0.05	40	135	2.65	3.8	0.38	0	0	0	0	0	0	0	1	1	0	75
00463335	0	1	75	0	96	135	80	20	0	4.74	3.08	0.96	3.20833	309	34.8	0.04	36	200	2.97	3.8	6.21	1	0	0	0	0	0	0	0	1	0	85
00470962	0	1	75	0	79	118	68	20	0	4.61	2.33	1.9	1.22632	154	1.82	0.02	37	165	1.62	5.7	0.85	1	0	0	0	0	1	0	0	1	0	85
00442508	0	0	75	0	87	120	70	18	0	4.39	2.39	1.4	1.70714	300	2.75	0.09	35	172	3.56	6	0.68	0	0	0	1	0	0	1	0	1	0	75
00480126	0	0	75	0	80	140	60	20	0	4.06	2.22	1.38	1.6087	208	7.79	0.06	39	179	2.89	3.8	0.32	1	1	0	0	0	0	0	0	2	0	105
00446270	0	0	75	0	67	115	70	19	0	3.85	1.7	1.8	0.944444	192	6.08	0.05	39	200	1.99	4.7	0.32	0	0	0	0	0	0	0	0	1	0	65
00519163	0	0	75	0	98	184	89	19	0	3.57	2.54	0.72	3.52778	140	13.5	0.08	31	200	2.09	5.7	5	1	0	0	0	0	0	1	1	1	0	85
00466679	0	0	75	0	64	116	69	19	0	3.23	1.94	0.72	2.69444	106	15	0.15	34	83	1.68	4.2	2.33	0	1	0	0	0	0	1	0	1	0	75
00501565	0	0	75	0	93	110	70	19	0	2.88	1.54	1.09	1.41284	169	5.6	0.08	39	184	2.2	3.7	0.25	0	1	0	0	0	0	0	0	1	0	105
2207699	0	1	75	1	102	150	69	20	0	7.8	6.29	0.86	7.31395		19.03	0.03	34			2.99	0.93	1	0	0	0	1	1	1	1	2	0	86
2206240	0	1	75	1	77	102	60	22	1	6.45	6.12	0.65	9.41538		25.4	2.34	35			3.67	0.78	1	0	0	0	1	1	1	1	1	0	76
2205963	0	1	75	1	116	108	77	20	0	13.13	11.57	0.61	18.9672		45.42	0.61	33.8			17.26	2.43	1	1	1	0	0	0	0	0	3	1	111
2205857	0	1	75	1	104	126	68	25	0	8.47	6.23	1.12	5.5625		46.1	1.61	32.8			11.67	2.32	1	1	1	0	0	0	0	0	3	1	91
2205822	0	1	75	0	73	122	69	22	0	8.35	5.96	1.57	3.79618		124.97	76.49	32.7			13.48	13.24	1	0	1	1	0	1	1	0	2	1	93
2205465	0	1	75	1	74	96	78	20	1	5.61	3.36	1.56	2.15385		120.65	23.32	33.4			12.56	6.76	1	0	1	1	0	1	1	0	2	1	103
00510807	1	0	75	0	80	124	79	20	1	13.6	12.89	0.33	39.0606	190	127	42.81	26	36	0.87	30.7	5.17	0	0	1	0	0	0	0	0	2	0	95
00520458	1	0	75	0	99	133	85	22	0	11.39	10.23	0.88	11.625	288	179	1.2	21	210	1.96	10.1	4.29	0	0	0	1	0	0	1	0	3	0	95
00455858	1	1	75	0	82	89	72	18	0	6.68	4.92	1.16	4.24138	229	42	2.53	26	176	1.95	6.6	3.82	0	0	0	0	0	0	0	0	3	1	95
2206087	1	1	75	0	131	113	78	22	0	36.6	27.1	6.02	4.50166		134.2	2.12	26.7			8.41	36.6	0	1	0	0	1	0	0	0	2	1	175
2204801	1	1	75	0	60	120	60	16	0	18.9	15.13	2.86	5.29021		38.86	2.13	31.8			12.46	4.54	1	0	0	0	0	0	0	1	3	1	105
00409981	0	0	76	0	104	140	80	20	0	15.76	13.95	0.94	14.8404	126	92.4	2.46	34	99	1.94	5.3	1.03	1	0	0	0	0	0	0	0	1	0	76
00450855	0	1	76	1	80	150	80	20	0	15.66	14.2	0.85	16.7059	273	6.7	0.22	40	224	3.02	1.8	1.24	0	0	0	0	0	0	1	0	1	0	88
00440475	0	0	76	0	111	130	80	22	0	15.31	14.22	0.7	20.3143	264	138	14.55	38	174	1.94	9.7	3.84	0	0	1	0	1	0	0	0	2	1	86
00448312	0	1	76	1	85	150	90	20	0	14.23	10.92	1.18	9.25424	256	148	0.12	35	168	2.39	3.6	0.84	1	1	0	0	0	0	1	1	1	0	106
00451808	0	1	76	0	100	124	78	20	0	14.19	12.54	0.86	14.5814	288	112	16.2	31	50	3.08	9.7	3.27	0	0	0	0	0	0	1	0	2	0	76
00443774	0	1	76	0	106	130	80	20	1	13.06	10.41	1.18	8.82203	291	107.2	0.06	33	149	2.7	3.4	1.2	0	0	0	0	1	1	1	0	1	0	86
00447799	0	0	76	0	135	141	95	24	0	12.45	11.44	0.74	15.4595	296	77	10.02	22	65	1.24	4	3.65	0	0	0	0	1	1	0	1	1	1	106
00470446	0	1	76	1	92	120	80	19	0	11.28	7.95	1.99	3.99497	291	6.89	0.05	45	234	3.24	9.4	73.3	1	0	0	0	0	0	0	0	2	0	86
00472598	0	0	76	0	62	115	70	18	0	10.56	4.57	5.4	0.846296	335	26.1	0.06	39	132	2.79	3.7	1.44	1	1	0	0	0	0	0	0	1	0	106
00514688	0	0	76	0	77	124	56	19	0	9.67	6.09	2.3	2.64783	250	271	0.61	37	145	2.82	4.4	0.59	0	0	0	0	0	0	1	0	2	0	66
00503315	0	1	76	0	94	171	107	19	0	9.51	7.91	0.94	8.41489	114	24.4	0.76	38	176	3.4	5.4	6.87	0	0	0	0	0	0	1	0	1	0	76
00479901	0	1	76	1	84	117	68	20	1	9.01	7.15	1.15	6.21739	397	44.3	0.07	35	106	1.98	4.7	0.67	0	1	0	0	0	1	1	0	1	0	106
00420084	0	0	76	0	88	120	70	18	0	8.96	7.64	0.65	11.7538	291	64.7	0.06	31	103	2.98	3.2	1.27	1	0	0	0	0	0	0	0	1	0	76
00440846	0	1	76	0	101	126	68	19	0	8.78	6.73	1.15	5.85217	234	17.8	1.34	37	156	2.58	4.1	0.59	0	0	0	0	0	0	1	0	1	0	76
00449788	0	1	76	1	82	139	50	20	1	8.72	7.7	0.86	8.95349	196	79.7	0.08	37	118	1.36	4.5	0.81	0	0	0	0	1	0	1	0	1	0	86
00476552	0	1	76	0	96	150	80	19	0	8.71	5.81	1.76	3.30114	210	10.6	0.19	42	167	1.95	5.7	0.8	0	0	0	0	0	0	1	1	1	0	86
00513297	0	1	76	0	94	182	96	20	1	8.57	5.92	1.4	4.22857	190	128	0.26	38	112	1.89	6.5	1.84	0	0	0	0	0	0	1	1	1	0	86
00447799	0	0	76	0	105	130	80	22	0	8.51	6.16	1.63	3.77914	205	74.5	0.07	27	88	1.78	5.9	1.55	1	0	0	0	1	0	0	1	2	1	96
00471333	0	0	76	0	70	150	80	20	1	8.5	5.86	1.73	3.38728	246	79.7	0.12	35	189	2.96	5.8	1.59	0	0	0	0	1	0	1	1	1	0	86
00483268	0	1	76	0	78	145	89	19	0	8.32	6.28	1.02	6.15686	151	112.1	0.11	34	62	1.7	3	0.63	0	0	0	0	0	0	1	0	1	0	86
00513297	0	1	76	0	94	182	96	20	1	7.83	5.05	1.84	2.74457	195	52.1	0.46	36	216	2.06	7.5	0.88	0	0	0	0	0	0	1	1	3	0	96
00503142	0	1	76	0	100	130	70	21	0	7.76	6.25	0.75	8.33333	439	147	0.14	28	43	1.7	3.3	1.45	1	0	0	0	0	0	0	0	1	0	86
00480985	0	1	76	0	86	167	72	26	0	7.62	6.55	0.61	10.7377	169	10.9	1.55	33	89	1.74	25.9	0.69	0	0	1	0	0	0	1	0	3	1	106
00452010	0	1	76	0	78	140	80	19	0	7.35	6.23	0.52	11.9808	136	66.64	1.67	23	87	1.35	10.1	1.36	1	0	1	0	0	0	1	0	2	0	96
00450949	0	1	76	0	82	130	80	20	1	7.21	4.93	1.46	3.37671	252	55.3	0.09	32	112	3.06	3.7	1.43	0	0	0	0	0	0	0	0	1	0	76
00459610	0	1	76	0	68	140	80	20	0	6.74	4.65	1.22	3.81148	406	55.3	0.08	30	89	2.58	4.6	3.07	0	0	0	1	0	0	1	0	1	0	86
00428782	0	0	76	0	90	170	105	20	0	6.38	3.2	2.21	1.44796	213	50.55	0.15	26	84	2.13	3.7	0.78	0	0	0	0	1	0	1	0	1	0	76
00443448	0	0	76	0	72	130	70	19	0	6.24	4.54	0.7	6.48571	310	41.8	0.43	29	112	2.16	4.8	1.21	0	0	0	0	0	0	0	1	1	0	76
00463912	0	1	76	0	88	130	80	18	0	5.85	4.49	0.75	5.98667	241	78	0.12	32	104	2.62	4.9	1.15	0	0	0	0	0	0	1	0	1	0	76
00456288	0	1	76	1	100	120	70	19	0	5.5	3.93	0.88	4.46591	244	18.5	0.13	34	188	3.14	4.2	0.85	0	1	0	0	0	0	1	0	1	0	106
00508238	0	1	76	0	97	136	64	18	0	5.13	3.14	1.1	2.85455	175	22.6	0.37	36	87	1.93	4.5	0.5	1	0	0	0	1	0	1	1	1	0	106
00443245	0	0	76	0	96	138	72	19	0	4	2.63	1.13	2.32743	239	18.1	0.45	28	92	1.6	13.4	2.3	0	0	0	1	0	1	1	0	2	0	96
00456288	0	1	76	1	94	130	80	20	0	3.92	2.37	0.85	2.78824	102	6.63	0.2	38	89	2	3.8	4.41	1	1	0	0	0	0	1	0	1	0	116
00441859	0	1	76	0	61	140	70	20	0	3.7	2.03	1.05	1.93333	168	15	2.45	33	144	1.63	4.3	0.56	0	0	0	0	0	0	0	0	1	0	76
00449788	0	1	76	1	82	139	20	20	1	3.46	2.78	0.55	5.05455	108	223	0.37	28	72	2.3	18	8.75	1	0	1	0	1	0	1	0	3	0	126
00459661	0	0	76	0	56	130	70	18	0	3.22	1.7	1.31	1.29771	188	24.8	0.13	36	108	3.11	3	1.69	0	0	0	0	0	0	0	0	1	0	66
2205813	0	0	76	0	103	131	77	20	0	9.22	7.14	1.29	5.53488		28.75	0.5	41.3			5.05	0.72	0	0	0	0	0	0	1	0	1	0	111
00480173	1	1	76	0	94	167	69	20	1	14.61	13.2	0.9	14.6667	491	275	1.42	24	40	2.12	5.5	1.76	0	0	0	0	0	0	0	0	2	1	76
00453165	1	1	76	1	90	140	96	16	0	12.47	10.69	0.87	12.2874	321	87.4	0.09	36	89	3.34	10.5	0.86	1	0	0	0	0	0	0	0	2	0	86
00513505	1	1	76	0	107	168	93	20	0	8.6	7.02	0.76	9.23684	140	164	8.33	35	82	1.14	28.8	1.96	0	0	0	0	1	0	1	0	3	0	116
2201025	1	1	76	0	60	100	70	28	1	17.02	16.4	0.41	40		330.63	4.01	27.1			11.47	2.3	0	0	0	0	1	0	0	0	3	2	146
2117021	1	1	76	0	110	125	70	26	0	12.45	11.23	0.78	14.3974		56.8	1.54	26.7			7.56	2.45	0	0	0	0	0	0	0	0	2	1	136
2108203	1	1	76	1	60	120	60	16	0	5.1	3.48	0.56	6.21429		110.91	2.34	23.7			22.1	5.98	1	0	0	1	0	0	0	0	3	1	156
00467530	0	0	77	0	85	140	85	20	0	17.46	14.5	1.6	9.0625	308	62.7	0.29	37	211	4.12	5.3	0.24	0	0	0	0	0	0	1	1	1	0	77
00498819	0	1	77	0	91	140	60	22	0	16.82	15.91	0.26	61.1923	166	133.6	1.98	26	45	1.79	24.4	3.82	0	1	0	0	0	0	0	0	3	1	127
00463704	0	0	77	0	78	130	60	18	0	15.03	12.51	1.2	10.425	157	160.7	0.2	33	100	2.14	4.6	1.55	1	0	0	0	0	0	0	0	2	0	87
00517004	0	1	77	0	88	91	58	20	0	14.79	14.27	0.28	50.9643	205	40	100	37	115	2.6	42.1	61.05	0	1	1	0	0	0	0	0	3	1	147
00467221	0	0	77	0	107	130	85	20	0	14.74	9.1	3.89	2.33933	194	41.5	0.07	35	87	2.1	5.7	1.74	0	0	0	0	0	1	1	0	1	0	67
00448350	0	0	77	0	82	120	70	20	0	14.64	12.58	1.15	10.9391	255	18.5	0.06	38	147	2.5	5.7	1.37	0	0	0	0	1	0	1	1	1	0	87
00517424	0	0	77	0	85	110	70	22	0	14.18	11.9	1.63	7.30061	430	78.2	0.09	40	146	4.12	2.6	0.34	0	0	0	0	0	0	1	0	1	1	77
00457515	0	1	77	1	76	128	70	20	0	12.16	11.57	0.38	30.4474	161	34.5	2.2	40	110	2.76	4.2	3.42	1	0	0	0	0	0	1	1	1	0	97
00490662	0	0	77	0	97	140	70	19	0	11.74	7.46	3.38	2.2071	529	21.7	0.07	40	174	1.57	4.4	0.84	0	0	0	0	0	0	1	0	1	0	67
00486396	0	1	77	1	89	100	60	18	0	11.34	9.52	1.13	8.42478	296	142	0.36	21	31	1.5	4.4	1.07	0	0	0	0	0	0	0	0	2	1	87
00471992	0	1	77	0	93	138	86	18	1	10.93	9.2	1.06	8.67925	220	38.7	0.36	26	86	2.15	5.1	2.44	1	0	1	0	0	0	1	1	1	0	107
00439029	0	1	77	0	92	120	80	19	0	10.91	8.23	1.52	5.41447	204	87.8	1.02	34	153	2.8	6.3	1	1	0	0	0	0	0	1	0	1	0	87
00504121	0	1	77	1	86	122	66	18	0	10.79	9.98	0.37	26.973	127	30.9	0.61	32	93	1.56	12.8	6.04	0	0	0	0	1	0	1	0	2	0	97
00478820	0	1	77	0	84	125	60	20	0	10.04	9.13	0.72	12.6806	296	61.5	0.09	26	56	3.45	3.8	5.64	1	0	0	0	0	0	0	0	2	0	87
00512680	0	1	77	0	75	124	96	20	1	10.02	8.97	0.72	12.4583	108	90.9	0.2	28	124	2.08	7.2	1.06	0	0	0	0	0	0	1	0	2	0	77
00463974	0	1	77	0	98	155	70	20	0	9.52	7.25	1.59	4.55975	300	24.4	0.07	29	67	1.92	2	2.35	1	0	0	0	1	0	1	1	1	0	107
00449788	0	1	77	1	82	139	70	20	1	9.49	6.79	1.65	4.11515	187	51.8	0.07	33	116	2.56	4.2	2.41	0	0	0	0	1	0	1	0	1	0	87
00493008	0	1	77	0	87	142	81	18	0	9.38	8.15	0.6	13.5833	298	12.2	0.27	31	95	2.28	20.4	2.68	0	0	0	0	0	0	0	0	3	0	97
00400012	0	0	77	0	87	130	90	19	0	9.08	7.69	0.64	12.0156	183	13.1	0.05	38	134	2.78	6.7	0.41	0	1	0	0	0	0	1	0	1	0	97
00461482	0	1	77	0	80	130	80	20	1	8.41	5.38	2.1	2.5619	245	17.9	1.67	34	156	1.69	3.5	1.18	0	0	0	0	1	1	1	0	1	0	87
00506721	0	0	77	0	61	122	84	18	0	8.36	5.64	1.93	2.92228	229	14.6	0.17	47	231	1.78	3	0.59	1	0	0	1	0	1	0	0	1	0	87
00401109	0	1	77	1	110	135	75	20	0	8.25	7.67	0.37	20.7297	274	106	0.13	36	41	2.46	6.2	0.54	1	0	0	0	0	0	1	0	1	0	87
00504432	0	0	77	0	84	97	51	19	0	8.04	6.09	1.26	4.83333	270	13.3	0.08	33	96	3.05	8.6	2.1	0	0	0	0	0	0	1	1	3	1	87
00466235	0	0	77	0	85	164	85	20	0	8.04	7.25	0.36	20.1389	181	7.32	0.07	37	175	2.44	11.3	16.71	1	0	0	0	0	1	1	0	2	0	97
00513726	0	1	77	1	94	133	86	20	0	7.67	5.01	1.7	2.94706	315	17.5	0.41	37	156	3.23	4.5	0.77	1	0	0	0	1	0	0	0	1	0	97
00486396	0	1	77	1	78	110	72	20	0	7.35	4.75	2.16	2.19907	160	21.2	0.07	26	31	1.5	4.9	0.35	0	0	0	0	0	0	0	0	2	0	77
00442375	0	1	77	0	94	165	67	19	1	7.16	5.25	1.06	4.95283	224	47.5	0.23	32	156	1.5	4.1	1.15	0	0	0	0	1	1	1	0	1	0	87
00480250	0	1	77	0	99	160	90	20	0	7.02	5.91	0.53	11.1509	146	7.8	0.07	33	124	1.76	8.7	0.37	0	0	0	0	0	1	1	0	2	0	77
00514484	0	0	77	0	104	125	68	22	0	6.9	5.25	1.14	4.60526	143	68.1	1.44	42	234	1.56	12.2	1.12	1	0	0	0	1	0	0	1	2	1	117
00497797	0	1	77	0	72	140	70	19	0	6.54	5.34	0.73	7.31507	188	36.8	1.4	34	123	3.21	9.5	14.83	0	0	0	0	1	0	0	0	2	0	87
00509192	0	1	77	0	109	118	74	18	0	6.39	6	0.22	27.2727	75	339	100	25	55	0.92	35.8	2.33	1	0	1	0	0	0	0	0	2	0	117
0581601	0	0	77	0	106	110	65	20	0	6.3	2.42	3.22	0.751553	233	0.8	0.06	41	235	2.71	4.9	0.5	0	0	0	0	0	0	1	0	1	0	67
00499626	0	1	77	0	102	126	68	19	0	6.13	4.56	0.8	5.7	116	87	3.23	32	106	1.38	6.2	0.05	1	0	0	0	1	0	1	0	1	0	97
00466235	0	0	77	0	85	164	85	20	0	5.99	4.13	1.04	3.97115	175	6	0.08	32	122	2.08	8.5	3.62	0	0	0	0	1	1	1	0	3	0	77
00457578	0	0	77	0	92	138	87	20	0	5.86	4.62	0.8	5.775	564	79.3	1.79	27	67	2.73	3.8	2.58	1	0	0	0	0	0	0	0	1	0	77
00514207	0	0	77	0	100	110	60	20	0	5.63	2.4	2.45	0.979592	196	32.2	2.67	29	76	3.65	5.3	4.49	0	1	0	0	0	0	0	0	2	0	107
00504432	0	0	77	0	90	130	80	20	0	5.46	2.96	1.75	1.69143	291	10	0.06	40	162	2.38	4.3	0.56	0	0	0	0	0	0	1	1	1	0	77
00438714	0	1	77	0	65	150	70	18	0	5.45	3.99	0.95	4.2	112	12.7	1.05	38	305	1.78	28.4	0.49	1	0	1	1	0	1	0	0	2	0	117
00463473	0	0	77	1	86	132	90	20	0	5.27	2.73	1.34	2.03731	151	14.3	0.06	32	176	2.76	3.4	6.92	1	0	0	0	0	1	1	0	1	0	77
00504399	0	0	77	0	85	114	74	19	0	4.77	3	1.2	2.5	371	12.2	0.06	39	174	2.74	3.2	0.62	0	0	0	0	0	1	0	1	1	0	77
00442117	0	0	77	0	84	110	65	20	0	4.26	2.94	0.74	3.97297	186	65.8	0.34	32	108	1.26	2.9	1.18	0	0	0	0	0	0	0	0	1	0	67
00479807	0	0	77	0	88	119	82	19	0	4.01	3.37	0.28	12.0357	105	312	0.45	27	39	1.46	5.5	3.47	1	0	0	0	0	0	0	1	2	0	97
00515877	0	0	77	0	84	135	85	20	0	3.94	2.65	0.9	2.94444	127	6.04	0.09	41	162	3.42	9.3	0.51	0	0	0	0	0	1	1	1	2	0	77
00441373	0	0	77	0	86	104	88	20	1	3.67	1.44	1.88	0.765957	88	6.75	0.09	40	163	4.1	4.9	0.56	0	0	0	0	0	1	0	0	1	0	67
00499626	0	1	77	0	96	140	85	18	0	3.67	2.26	0.58	3.89655	161	122	0.24	31	85	1.57	4	1.25	0	0	0	0	1	0	0	0	1	0	87
00465995	0	1	77	1	63	120	70	18	0	3.67	2.86	0.51	5.60784	228	78.8	0.18	28	65	2.74	7.8	1.78	1	1	0	0	0	0	0	0	2	0	117
00480586	0	0	77	0	72	118	80	21	0	3.21	1.41	1.19	1.18487	253	6.82	0.06	32	16	2.38	5.7	0.37	0	0	0	0	0	0	0	0	2	0	77
2207730	0	1	77	1	95	128	82	22	0	5.19	3.44	1.45	2.37241		29.34	1.04	40.3			6.02	1.72	0	0	0	0	0	0	1	0	1	0	101
00515375	1	1	77	1	98	108	64	20	0	14.07	12.61	0.84	15.0119	197	19.1	0.2	30	70	2.53	10.7	0.88	0	0	0	0	0	1	1	0	4	1	107
00438714	1	1	77	0	63	88	43	17	0	11.66	11.04	0.28	39.4286	161	145	0.59	22	142	1.48	22.9	9.28	0	0	1	1	0	0	0	0	4	1	147
00482136	1	1	77	1	72	165	75	20	1	9.62	8.53	0.72	11.8472	284	263	21.88	26	89	0.64	6	6.88	1	0	0	0	0	0	0	0	3	2	87
00468121	1	1	77	1	109	80	58	19	0	7.29	5.48	0.44	12.4545	94	125	13.57	33	151	2.56	21.8	0.64	0	0	0	1	0	0	0	0	2	0	117
00401109	1	1	77	1	81	112	60	19	0	5.62	4.27	0.67	6.37313	234	6.07	0.06	27	140	1.95	12.3	3.5	0	0	0	0	0	0	1	1	2	1	107
2210079	1	1	77	1	103	99	58	20	0	0.25	0.08	0.14	0.571429		243.05	75.7	29.2			9.71	9.32	1	0	0	0	0	0	0	0	3	2	97
2210079	1	1	77	0	88	99	58	20	0	0.25	0.08	0.14	0.571429		243.05	75.7	29.2			9.71	12.72	1	0	0	0	0	0	0	0	3	1	97
00462548	0	1	78	0	64	180	70	20	0	17.76	14.04	2.52	5.57143	296	81.8	2.33	33	78	1.24	11.8	3.08	0	0	0	0	0	0	1	1	2	0	108
00515809	0	1	78	0	108	113	67	20	1	17.72	15.52	1.13	13.7345	479	74.5	0.08	27	90	0.87	4.2	0.35	1	0	0	0	0	0	0	1	1	0	98
00516515	0	0	78	0	100	134	70	20	0	17.58	14.98	1.49	10.0537	289	58	0.09	39	185	2.6	4	0.52	0	0	0	0	0	0	1	1	1	0	78
00503159	0	1	78	1	75	130	78	20	0	16.61	13.37	1.78	7.51124	329	10	0.05	34	250	3.37	8.8	0.24	0	0	0	0	0	0	0	0	2	0	78
00464994	0	0	78	0	115	161	109	19	1	16.58	15.73	0.3	52.4333	248	72	0.23	41	191	3.7	4.9	1.65	1	0	0	0	1	1	1	1	1	0	98
00457347	0	1	78	0	83	150	83	20	1	15.48	12.09	2.28	5.30263	234	119	0.26	32	143	2.54	4.2	1.1	0	0	0	0	1	1	1	0	1	0	88
00445836	0	1	78	0	105	130	70	20	0	15.19	12.32	1.79	6.88268	375	73.8	0.33	23	60	2.01	8.1	1.95	1	0	0	0	0	1	1	1	2	0	98
00467889	0	1	78	0	110	170	100	20	0	14.64	12.53	0.54	23.2037	341	247	0.47	26	54	1.2	6.2	1	0	0	0	0	1	0	0	1	1	0	98
00515529	0	1	78	0	72	168	101	20	0	13.1	11.65	1.08	10.787	183	26.1	0.13	41	108	2.08	10.6	0.37	0	0	0	0	1	0	1	1	2	0	98
00458418	0	1	78	0	103	153	88	18	0	12.6	10	1.7	5.88235	306	78.1	0.65	34	75	1.84	8.4	2.11	0	0	0	0	0	0	0	1	2	0	88
00514467	0	1	78	0	81	119	82	15	1	12.01	9.57	1.09	8.77982	161	117	0.09	28	88	0.7	2	0.59	1	0	0	0	0	0	0	0	2	0	108
00515954	0	1	78	1	80	130	65	19	0	11.64	10.93	0.58	18.8448	184	132	0.53	30	100	3.8	8.7	1.67	0	0	0	0	0	0	0	0	2	0	78
00418404	0	1	78	0	129	90	70	26	0	11.51	9.03	2.06	4.3835	214	14.3	0.09	28	64	2.73	10.5	0.64	0	0	0	0	0	1	0	0	3	2	88
00515809	0	1	78	0	108	113	67	20	1	11.13	9.18	1.17	7.84615	374	24.9	0.06	28	76	0.98	4.2	1.42	0	0	0	0	1	1	1	0	1	0	88
00511993	0	0	78	0	68	130	76	20	0	10.92	8.63	1.62	5.32716	231	8.6	0.05	37	126	2.77	6.4	0.5	0	0	0	0	0	1	1	0	1	0	68
00439739	0	1	78	0	70	120	70	19	0	10.76	8.25	1.7	4.85294	189	123	1.34	33	88	2.22	8.5	1.67	0	0	1	0	0	1	1	0	2	0	88
00497794	0	0	78	0	66	108	66	20	0	10.65	9.61	0.57	16.8596	139	66.4	0.16	34	114	2.68	4.5	0.52	0	0	0	0	0	0	0	0	1	0	68
00485650	0	1	78	0	72	135	80	21	0	10.46	7.75	1.74	4.45402	204	237	0.42	38	87	1.86	7.5	0.33	1	0	0	0	0	0	1	0	2	0	88
00507258	0	1	78	0	73	136	84	20	0	10.46	9.43	0.5	18.86	167	11.1	0.35	34	210	3.56	10.6	0.05	0	0	0	0	1	0	1	1	2	0	98
00455666	0	1	78	0	70	120	70	19	0	10.45	7.6	1.55	4.90323	272	72.8	0.07	32	90	1.49	3.8	0.88	1	0	0	0	1	0	1	0	1	0	98
00501727	0	1	78	1	72	172	90	19	0	10.02	8.1	1.02	7.94118	178	129.37	0.33	30	97	1.08	8.3	2.1	0	0	0	0	1	0	1	1	2	0	98
00457332	0	0	78	0	96	182	96	20	0	9.46	7.61	1.15	6.61739	227	176	1.2	39	118	3.28	4.2	2.15	1	0	0	0	0	0	1	0	1	0	78
00502683	0	1	78	1	100	140	80	20	0	9.34	8.22	0.66	12.4545	244	6.4	0.06	41	249	2.45	5.3	0.29	0	0	0	0	0	1	1	0	1	0	78
00501727	0	1	78	0	76	152	80	20	0	8.99	7.7	0.95	8.10526	101	113	0.08	30	112	1.57	6.1	1.92	1	0	0	0	1	0	1	1	1	0	108
00514478	0	1	78	0	85	130	70	20	0	8.8	8.07	0.4	20.175	135	20.6	0.09	35	145	1.9	5.7	1.69	1	0	0	0	1	0	1	0	1	0	98
0576770	0	1	78	0	91	132	74	18	1	8.62	6.44	1.51	4.2649	176	87.52	0.12	30	127	2.78	5.4	0.75	1	0	0	0	1	0	1	1	1	0	108
00456265	0	1	78	0	93	76	53	20	0	8.61	6.78	0.79	8.58228	173	88.3	0.24	25	42	2.27	6.8	1.67	0	0	0	1	0	1	0	0	2	1	108
00447885	0	1	78	1	89	130	80	20	0	8.49	7.02	1.08	6.5	173	126	2.46	34	125	2.16	3.7	1.73	0	0	0	0	0	1	0	0	1	0	88
00517119	0	0	78	0	92	183	85	20	0	7.58	5.4	1.24	4.35484	253	7.78	0.07	40	208	3.25	9.1	0.49	0	0	0	0	0	0	1	0	2	0	68
00434405	0	0	78	0	88	95	65	19	0	7.55	4.62	1.97	2.34518	374	76.3	0.2	32	108	2.31	2.7	2.77	0	0	0	0	0	0	0	0	2	1	88
00473795	0	0	78	0	60	140	90	18	0	7.46	4.72	1.9	2.48421	197	6.93	0.22	32	170	2.33	5.3	0.55	0	0	0	1	0	1	0	0	1	0	78
00462584	0	1	78	0	82	172	72	20	1	6.99	5.51	1	5.51	110	91	0.57	23	42	0.9	5.5	2.16	0	0	0	1	0	0	0	0	1	0	88
00500756	0	1	78	1	99	172	116	21	0	6.8	5.47	1.16	4.71552	146	5.56	0.06	41	209	2.65	6.5	4.03	0	0	0	0	0	1	0	0	1	0	78
00442854	0	1	78	0	77	136	82	19	0	6.34	3.96	1.01	3.92079	162	34.3	0.99	35	94	1.78	6.3	2.82	1	1	0	0	0	0	0	0	1	0	118
00457578	0	0	78	0	78	120	78	18	0	6.14	4.86	0.75	6.48	311	53.3	0.1	33	64	3.56	3	0.7	0	0	0	0	0	0	0	0	1	0	68
00510224	0	0	78	0	85	110	72	18	0	6.1	3.43	1.91	1.79581	199	6.6	0.05	45	192	3.56	11	0.34	0	0	1	0	0	0	1	0	2	0	78
00502485	0	0	78	0	62	119	67	19	0	5.95	3.7	1.72	2.15116	199	11.2	0.05	43	213	1.55	2.9	2.1	1	0	0	0	1	0	1	1	2	0	128
00510915	0	1	78	0	82	110	76	18	0	5.82	3.83	1.26	3.03968	317	8.8	0.06	42	178	1.87	4.7	0.17	0	0	0	1	0	1	1	0	1	0	88
00466451	0	0	78	0	102	165	80	20	0	5.51	4.47	0.77	5.80519	83	13.2	0.07	32	110	1.73	3.6	3.47	0	0	0	0	0	0	1	1	1	0	78
00443171	0	0	78	0	79	125	85	20	0	5.31	2.92	1.63	1.79141	242	27.6	0.1	38	163	1.56	1.8	2.64	0	0	0	0	0	0	0	0	1	0	78
00486528	0	0	78	0	95	110	65	18	0	3.62	2.39	0.87	2.74713	272	13.8	0.37	39	172	3.24	3.8	0.54	0	0	0	0	0	0	1	1	1	0	78
00442094	0	0	78	0	88	120	80	20	0	3.3	1.35	1.46	0.924658	173	20.7	0.09	31	108	1.63	2.6	0.47	1	0	0	0	0	0	1	0	1	0	78
00481609	0	1	78	0	70	130	70	19	0	3.13	2.25	0.69	3.26087	159	15.6	0.77	24	55	2.05	6.9	4.81	0	0	0	1	0	0	0	0	1	0	98
2206307	0	0	78	0	90	122	92	22	1	4.65	1.65	0.87	1.89655		4.32	0.45	36.4			5.45	1.12	1	0	0	1	1	1	1	0	1	1	88
2206307	0	0	78	0	87	121	90	22	1	3.65	2.39	0.97	2.46392		0.41	0.02	36.2			5.53	0.61	1	0	0	1	1	1	1	0	1	1	98
00518039	1	0	78	0	106	188	98	19	1	15.07	13.63	0.91	14.978	423	183	5.13	27	44	1.27	10.1	27.12	0	0	0	0	1	0	0	0	2	0	88
2206735	1	1	78	0	85	118	76	18	0	16.41	13.16	1.97	6.6802		46.2	0.3	26.1			12.45	1.94	1	0	0	0	0	0	1	1	3	1	118
2206735	1	1	78	0	85	130	70	16	0	16.41	13.16	1.97	6.6802		46.2	0.25	32.2			12.45	1.94	1	0	0	0	0	0	1	1	2	1	138
00494292	0	0	79	0	82	120	70	19	0	31	28.96	1.22	23.7377	377	33.6	28.98	42	179	1.2	5.6	0.75	0	0	0	0	0	0	0	0	1	0	69
00512011	0	0	79	0	85	122	74	19	0	19.65	14.64	3.5	4.18286	186	182.2	0.14	35	88	2.53	5.7	5.57	0	1	0	0	0	1	0	1	1	0	109
00445836	0	1	79	0	105	130	70	20	0	18.89	15.37	2.91	5.28179	417	87.2	0.53	20	46	10.6	7.5	3.09	0	0	0	0	0	1	1	1	1	0	89
00511064	0	1	79	1	88	125	72	20	0	18.52	16.87	0.92	18.337	128	116	13.26	25	24	1.73	29	3.12	1	0	1	0	0	0	0	0	3	1	119
00515137	0	1	79	1	89	160	94	17	0	16.34	9.2	5.7	1.61404	282	6.4	0.18	41	303	2.38	10.4	0.49	0	0	0	0	0	0	1	0	2	0	79
00444011	0	1	79	0	79	114	62	22	0	14.62	13.04	1.03	12.6602	378	108	47.2	19	43	0.87	9.9	3.11	0	0	0	0	1	0	1	1	3	1	99
00506315	0	0	79	0	96	120	70	18	0	13.34	11.92	0.86	13.8605	178	36.8	8.28	36	139	1.82	6.9	0.87	1	0	0	0	1	0	1	1	1	0	99
00449703	0	1	79	1	97	133	70	19	0	10.65	7.89	1.49	5.2953	257	159	0.09	39	94	1.81	4.6	1.48	0	0	0	0	0	0	1	0	1	0	79
00443163	0	0	79	0	90	130	70	20	0	10.53	7.11	0.99	7.18182	99	46.2	3.5	34	126	1.31	3	1.67	1	0	0	0	0	0	0	0	1	0	79
00503295	0	1	79	0	67	153	77	19	0	10.04	8.76	0.88	9.95455	239	8.01	0.06	36	180	3.29	6.5	0.54	0	0	0	0	1	0	0	1	1	0	99
00484190	0	1	79	1	71	121	70	17	0	9.8	8.15	0.64	12.7344	198	64.5	0.13	34	52	1.78	8.3	17.58	0	0	0	1	0	0	0	0	2	0	89
00489944	0	1	79	1	84	163	98	22	0	9.54	4.15	3.57	1.16246	300	75.6	0.15	42	206	4.27	6.6	0.83	0	0	0	0	1	0	1	0	1	1	89
00501671	0	1	79	1	85	114	72	18	1	9.51	8.37	0.64	13.0781	232	45	0.28	35	122	3.27	5.6	0.66	0	1	0	0	1	0	0	1	1	0	129
00515730	0	0	79	0	88	130	70	19	0	9.47	8.41	0.71	11.8451	115	57.4	6.4	37	220	2.57	3.7	0.65	0	0	0	0	0	0	1	0	1	0	69
00473812	0	1	79	0	105	120	80	20	0	9.32	7.68	0.86	8.93023	256	55.6	1.24	27	66	2.21	5	1.89	0	0	0	0	0	0	0	0	2	0	79
00459138	0	0	79	0	79	140	60	20	0	8.15	5.89	1.48	3.97973	170	44.4	0.61	31	214	2.24	4.6	3.42	0	0	0	0	0	1	1	1	1	0	79
00439217	0	1	79	0	72	136	64	22	0	8.02	7.02	0.47	14.9362	62	231	2.94	20	18	0.43	7.2	17.11	0	0	0	1	1	0	0	0	2	1	99
00478805	0	0	79	0	89	100	70	20	0	7.5	5.14	1.09	4.7156	311	23.7	0.07	35	168	5.93	10.8	2.4	0	1	1	0	0	0	1	0	2	0	109
00412524	0	0	79	0	89	120	70	20	0	7.3	5.33	1.19	4.47899	175	29	0.82	27	66	1.55	8	8.26	0	0	1	0	1	0	1	0	2	0	89
00408974	0	1	79	1	96	140	70	20	0	7.25	5.38	1.01	5.32673	198	10.2	0.05	41	144	1.53	4.9	1.03	0	0	0	1	0	1	1	1	1	0	99
00488778	0	0	79	0	70	140	80	20	0	7.21	5.03	1.36	3.69853	180	67.9	0.11	35	100	3.21	2.9	0.95	0	0	0	0	0	0	1	0	1	0	69
00478530	0	1	79	0	90	130	70	20	1	7.04	5.32	0.91	5.84615	221	10.1	0.06	32	157	1.45	4.9	0.4	0	0	0	0	1	0	0	0	1	0	89
00466594	0	1	79	0	74	147	65	19	0	6.99	4.77	1.69	2.82249	125	159	0.28	32	74	1.85	7.2	3.04	0	0	0	0	0	1	0	1	2	0	89
00515004	0	0	79	0	90	100	60	18	0	6.97	6.17	0.52	11.8654	331	9.37	0.17	32	112	4.88	9.2	1.61	1	0	0	0	0	0	0	0	3	1	89
00507238	0	1	79	1	84	120	72	19	0	6.95	4.84	1.29	3.75194	150	48.2	0.08	32	97	2.53	5.7	0.69	0	0	0	0	0	0	0	0	1	0	79
00500302	0	0	79	0	86	130	80	20	0	6.81	5.62	0.84	6.69048	284	24.2	0.05	33	65	1.51	6	0.73	0	0	0	0	1	0	0	0	1	0	79
00466735	0	0	79	0	90	150	80	20	0	6.11	5.07	0.55	9.21818	112	94.7	0.08	37	101	2.28	3.2	1.41	0	0	0	0	0	1	1	1	1	0	79
00478164	0	0	79	0	105	130	85	20	0	5.84	3.5	1.46	2.39726	265	20	0.08	44	113	3.17	3.1	0.48	0	0	0	0	0	0	1	0	1	0	69
00503413	0	1	79	1	90	100	60	20	0	5.83	3.79	1.25	3.032	84	12.4	0.08	36	129	2.09	8.7	1.58	0	0	0	0	0	1	0	0	3	1	99
00467802	0	1	79	0	86	120	75	20	0	5.66	4.51	0.97	4.64948	255	39.8	0.06	37	138	2.76	9.5	0.25	1	0	0	0	0	0	1	0	2	0	89
00478530	0	1	79	0	57	134	82	18	0	5.33	4.35	0.45	9.66667	154	8.87	0.08	35	128	1.99	4.8	0.4	0	0	0	0	1	0	0	0	1	0	89
00520444	0	1	79	1	70	120	60	18	0	5.27	2.78	1.68	1.65476	182	5.65	0.05	41	193	2.18	5.9	0.32	1	0	0	0	0	0	1	1	1	0	99
00507558	0	1	79	0	76	150	90	19	0	5.16	3.63	0.98	3.70408	255	61.5	2.32	31	78	2.28	3.4	1.85	0	0	0	0	0	0	0	0	1	0	79
00495625	0	1	79	0	98	140	70	19	0	5.08	3.8	0.91	4.17582	159	26.2	0.1	41	210	2.28	8.6	1.12	0	0	0	0	0	1	1	1	2	0	89
00505678	0	1	79	0	90	100	62	20	0	5.07	2.93	1.34	2.18657	226	17.3	0.09	41	168	1.22	3.9	4.99	0	0	0	0	1	0	1	0	1	1	89
00466451	1	0	79	0	130	120	70	20	0	21.11	19.97	0.39	51.2051	213	187	7.68	28	90	1.59	26.7	4.87	0	1	0	0	0	0	0	1	3	0	139
00485706	1	1	79	0	84	98	64	20	0	20.03	18.56	0.83	22.3614	255	59.4	0.33	23	145	2.92	11.4	1.79	0	0	0	0	0	0	0	0	3	0	119
00464665	1	1	79	0	109	128	77	20	0	13.82	13.08	0.27	48.4444	265	95.2	7.83	26	109	1.37	27.9	4.54	1	0	0	0	0	0	0	1	3	0	119
00511976	1	1	79	0	128	141	88	20	0	13.54	13	0.44	29.5455	128	209	35.8	19	14	2.47	43.2	10.11	0	0	0	0	0	1	1	0	2	0	109
00443258	1	0	79	0	88	90	44	16	0	9.93	8.49	1.16	7.31897	99	413	4.52	27	38	1.85	30.2	14.75	0	0	0	0	0	0	1	1	3	0	119
00494882	1	1	79	0	128	105	39	18	0	4.03	2.38	1.28	1.85937	122	22.1	0.09	18	35	0.98	4.4	4.7	1	0	0	0	0	0	0	0	2	1	99
00488632	1	1	79	0	84	79	67	16	0	2.95	2.65	0.21	12.619	100	155	11.46	30	126	1.31	15	2.24	0	0	0	1	0	0	0	0	4	2	139
2207437	1	1	79	0	92	120	61	14	0	9.34	8.15	0.69	11.8116		18.99	1.24	28.5			11.79	2.56	1	0	0	0	0	1	1	1	3	1	149
2207437	1	1	79	0	92	120	61	14	0	9.34	8.15	0.69	11.8116		18.99	1.24	28.5			11.79	2.56	1	0	0	0	0	1	1	1	3	1	149
2106764	1	0	79	0	140	75	50	16	1	11.74	10.29	0.72	14.2917		87.6	4.82	30.6			11.72	5.67	0	0	0	1	1	1	1	0	3	2	119
2105836	1	1	79	0	122	95	45	12	0	6.56	6.1	0.32	19.0625		352.49	9.61	28.7			45.94	5.37	0	0	1	0	1	1	1	0	3	2	139
2102713	1	1	79	1	98	168	92	26	1	11.04	9.62	0.56	17.1786		118.26	7.61	28.2			13.13	31.01	0	1	0	0	0	0	0	0	2	1	129
00518338	0	1	80	0	87	130	65	20	1	20.3	17.88	1.48	12.0811	449	42.8	0.3	28	122	2.45	10.9	1.26	0	0	0	0	0	0	0	0	2	0	80
00477932	0	1	80	0	89	130	80	19	0	19.66	14.62	2.31	6.329	241	74.6	0.06	43	104	2.29	2.2	0.62	0	0	0	0	0	0	1	0	1	0	90
00478804	0	0	80	0	97	138	96	20	0	18.26	16.43	1.08	15.213	292	42	0.11	31	140	2.51	8	0.67	0	0	0	1	0	0	1	0	3	0	90
00496464	0	0	80	0	110	118	60	20	0	13	10.43	1.4	7.45	400	355	0.16	42	77	3.54	2.5	0.69	0	0	0	0	0	0	0	1	2	0	100
00514477	0	0	80	0	120	125	78	22	1	12.98	11.29	1.15	9.81739	412	178	0.13	37	95	4.12	9.4	0.87	1	0	0	1	0	0	1	1	2	1	110
00484918	0	0	80	0	88	140	80	20	0	12.58	11.27	0.38	29.6579	176	12.6	8.6	40	240	3.41	7.5	0.54	0	0	0	0	0	0	0	0	2	0	70
00481629	0	1	80	1	90	129	69	20	0	11.41	8.4	1.27	6.61417	265	242	0.1	33	67	1.9	4.3	5.31	0	0	0	0	0	0	1	0	1	0	80
00407997	0	1	80	0	88	138	62	19	0	11	7.23	3.09	2.33981	326	16.8	0.08	36	120	1.85	9.2	0.78	0	0	0	0	0	1	0	0	2	0	80
00495890	0	1	80	0	60	120	64	19	0	9.71	7.38	0.76	9.71053	187	110	0.05	30	60	2.24	6.3	1.19	0	0	0	0	0	0	1	0	1	0	80
00484057	0	0	80	0	86	110	70	18	0	9.32	6.91	1.65	4.18788	265	57.8	0.32	30	75	2.92	1.8	3.35	1	0	0	0	1	0	0	0	1	0	110
00486337	0	0	80	0	95	109	62	20	0	9.04	7.09	0.92	7.70652	260	217.5	0.38	32	125	4.3	25.2	9.82	1	0	0	0	0	0	1	0	2	0	100
00488895	0	1	80	1	86	148	90	22	0	8.67	4.98	2.4	2.075	284	14.8	0.12	36	90	1.96	3.7	1.44	0	0	0	0	0	0	1	0	1	1	80
00469060	0	0	80	0	102	120	80	20	0	8.67	6.47	1.25	5.176	315	13.3	1.46	33	140	2.71	10	5.29	0	0	0	1	0	1	1	0	2	0	80
00489510	0	0	80	0	72	130	70	19	0	8.56	4.93	2.76	1.78623	280	49.6	0.08	40	130	3.63	4.3	0.83	0	0	0	0	0	0	1	0	2	0	70
00450419	0	0	80	0	83	110	70	20	0	8.45	5.56	2.22	2.5045	278	9.04	0.05	39	200	3.07	5.7	1.36	0	0	0	0	0	0	0	0	1	0	70
00407997	0	1	80	0	80	152	91	20	0	8.37	5.53	1.33	4.15789	191	12.5	0.05	40	90	1.75	7.5	0.64	0	0	0	1	0	1	1	0	2	0	90
00483943	0	1	80	1	74	147	80	20	1	7.34	5.03	1.34	3.75373	312	45.9	2.61	23	149	3.14	8.4	0.82	0	0	0	0	0	0	1	1	2	0	90
00460658	0	1	80	1	85	120	75	20	0	7.03	4.64	1.7	2.72941	263	3.56	0.05	36	214	1.68	4.6	1.55	0	0	0	0	0	1	1	1	1	0	90
00503525	0	1	80	0	67	135	75	20	0	6.99	4.43	1.29	3.43411	130	82.6	0.11	39	63	2.05	4.3	1.17	0	0	0	1	0	1	1	0	1	0	90
00484676	0	1	80	0	103	120	80	20	1	6.67	5.08	1.06	4.79245	233	118.3	0.35	29	71	1.35	3.4	9.98	0	0	0	0	0	0	0	0	1	0	80
00508275	0	0	80	0	83	120	68	20	0	6.54	3.82	1.46	2.61644	257	115	33	40	131	2.78	6.9	0.78	0	1	0	1	0	0	0	0	1	0	110
00473886	0	1	80	0	101	131	86	20	1	6.48	4.93	0.87	5.66667	263	76.9	0.13	32	178	1.22	4.8	4.31	0	0	0	0	1	0	1	1	1	0	100
00463827	0	0	80	0	61	125	70	20	0	5.42	3.35	1.31	2.55725	201	81.4	0.12	31	67	1.94	3.2	1.58	0	0	0	0	1	0	1	0	1	0	80
00497647	0	0	80	0	72	150	80	18	0	5.24	3.65	1.04	3.50962	72	16.7	4.2	33	167	2.5	3.6	1.68	0	0	0	0	0	0	1	0	1	0	70
00482570	0	1	80	0	76	112	60	18	0	5.17	3.29	1.19	2.76471	214	129	0.08	28	43	1.17	4.4	0.73	0	0	0	0	0	0	1	0	2	0	80
00460634	0	1	80	1	98	110	70	18	0	5.06	4.1	0.46	8.91304	81	101	4.58	34	58	1.38	4.9	2.05	1	0	0	0	0	0	0	0	1	0	90
00471616	0	0	80	0	80	120	80	18	0	4.77	3.24	1.13	2.86726	210	8.49	0.43	38	137	1.49	4	3.19	0	1	0	0	0	0	0	0	1	0	100
00481702	0	0	80	0	97	130	80	20	0	4.51	3.01	1.1	2.73636	210	18.4	0.08	34	163	2.1	4.3	6.01	0	0	0	0	0	0	0	1	1	0	80
00441871	0	0	80	0	120	120	70	22	0	4.22	3.2	0.76	4.21053	138	34	1.24	33	250	2.35	4.5	1	1	0	0	0	0	0	1	1	1	1	80
00428488	0	1	80	0	72	130	72	18	1	3.54	2.56	0.73	3.50685	138	16.7	0.06	36	125	1.38	2.6	1.39	0	0	0	0	1	0	0	1	1	0	100
00438851	0	1	80	1	97	110	60	20	0	2.32	1.92	0.96	2	168	28.2	0.08	31	105	1.05	3.7	3.17	0	1	0	0	0	0	0	1	2	0	130
00501381	1	0	80	0	83	114	100	20	0	11.86	9.33	1.13	8.25664	236	115	0.99	35	111	3.59	14.5	1.05	0	0	0	0	0	1	1	1	3	2	100
00502363	1	0	80	0	87	100	80	18	0	6.85	5.3	0.99	5.35354	216	100	0.14	27	90	2.66	11.6	6.58	0	0	0	0	0	0	1	0	2	0	90
00485949	1	1	80	0	136	115	72	20	0	6.32	5.37	0.71	7.56338	136	229	3.54	24	120	0.95	23.1	6.64	0	0	0	0	0	0	1	1	4	1	140
2205712	1	1	80	1	96	114	72	22	0	8.93	7.92	0.68	11.6471		14.15	0.45	30			31.12	3.25	1	0	0	1	0	1	1	0	2	1	110
2108767	1	0	80	0	88	105	60	22	0	16.04	14.73	0.83	17.747		62.74	0.2	33			4.88	2.82	0	0	0	0	0	0	0	0	2	1	90
00471706	0	0	81	0	97	130	80	20	0	16.47	14.07	1.11	12.6757	252	200	47.8	39	153	3.19	14.3	4.34	0	0	0	0	0	0	1	1	2	0	101
00438566	0	0	81	0	80	165	67	20	0	15.34	13.61	0.67	20.3134	264	78.6	0.42	36	109	4.6	12.5	2.08	0	0	0	0	1	1	0	0	2	0	101
00476222	0	1	81	1	96	130	70	20	0	13.97	11.48	1	11.48	275	103	0.05	38	92	2.19	4.2	2.81	0	0	0	0	0	1	1	1	1	0	91
00440854	0	0	81	0	90	120	70	20	0	13.25	10.38	1.72	6.03488	267	76.5	8.48	28	63	3.98	18.2	1.02	0	0	1	1	0	0	0	1	2	0	111
00439218	0	1	81	0	89	120	70	19	0	12.33	11.21	0.39	28.7436	84	12.5	0.09	37	88	1.42	8.4	2.1	0	0	0	0	0	0	1	1	2	0	91
00493825	0	1	81	1	80	140	60	20	0	12.02	9.6	1.21	7.93388	268	110	0.09	35	113	3.19	4.3	0.59	0	0	0	0	0	0	0	0	1	0	81
00481516	0	1	81	0	74	110	70	19	0	11.84	8.89	1.87	4.75401	301	46.8	0.11	26	99	1.22	5.7	1.07	0	1	0	0	0	0	1	0	1	0	111
00484156	0	1	81	0	77	115	59	19	0	11.08	9.63	0.82	11.7439	204	150	1.58	31	90	1.26	6.8	2.01	0	0	0	0	1	0	0	0	2	0	91
00477569	0	0	81	0	75	150	75	20	1	10.75	7.75	2.02	3.83663	120	14.3	0.14	46	241	2.88	7.9	3.25	0	0	0	0	0	0	0	0	2	0	71
00491586	0	0	81	0	79	130	80	20	0	10.09	8.01	1.13	7.0885	405	94.4	0.11	34	71	2.18	3.7	0.97	0	0	0	0	1	0	1	0	1	0	81
00450516	0	0	81	0	72	130	70	19	0	9.41	6.83	1.56	4.37821	327	36.9	0.1	37	163	3.12	5.5	0.92	0	0	0	1	0	1	1	0	1	0	81
00422602	0	1	81	0	82	135	88	20	0	9.34	8.07	0.68	11.8676	205	14.7	0.21	38	173	1.71	12.6	1.79	0	1	0	0	0	1	0	1	2	0	141
00516432	0	1	81	0	110	100	60	20	1	9.29	8.12	0.97	8.37113	141	382	11.65	31	121	1.48	6.6	1.25	0	0	0	0	0	0	0	0	2	1	91
00486901	0	0	81	0	69	110	60	20	1	9.24	6.56	1.93	3.39896	230	0.9	0.07	35	120	3.01	9.9	1.79	0	0	0	0	1	0	1	0	2	0	81
00517900	0	1	81	1	76	166	84	21	1	9.07	8.1	0.76	10.6579	141		0.14	38	120	1.22	5.6	1.24	0	0	0	0	1	1	1	0	1	0	91
00410903	0	0	81	0	50	123	58	18	1	8.07	6.53	1.01	6.46535	221	129	0.81	32	48	2.12	3.8	0.91	0	0	0	0	0	0	0	0	2	0	81
00486922	0	1	81	1	78	119	71	18	1	7.89	6.46	0.84	7.69048	155	153	1	29	116	2.86	8.3	1.15	0	0	0	1	0	1	1	1	2	0	101
00447730	0	1	81	1	70	143	78	19	0	7.85	7.17	0.62	11.5645	86	10.4	0.07	38	194	4.38	4	1.45	0	0	0	0	0	0	0	1	1	0	91
00443248	0	1	81	1	85	130	70	18	0	7.81	5.7	0.95	6	552	158	0.18	28	68	3.04	9.8	1.46	1	0	0	0	0	0	0	0	1	0	91
00481605	0	1	81	0	100	150	80	20	1	7.66	4.53	2.77	1.63538	166	97	0.39	28	126	1.93	1.9	1.41	0	0	0	0	1	0	0	1	1	0	101
00442146	0	0	81	0	73	116	68	18	0	7.26	4.44	1.8	2.46667	193	2.12	0.4	39	86	1.22	5.1	0.46	0	0	0	0	0	0	0	1	1	0	81
00457989	0	0	81	0	81	135	70	20	0	7.25	6.15	0.51	12.0588	139	135	1.11	31	92	3.41	10.7	2.24	0	0	0	0	1	0	1	1	2	0	91
00452726	0	1	81	0	74	120	80	19	1	7.13	4.88	1.84	2.65217	218	11.9	0.06	34	150	2.36	5.9	1.6	0	0	0	0	1	0	1	1	1	0	101
00477875	0	1	81	0	85	150	80	20	0	7.05	4.95	1.3	3.80769	223	44.6	0.05	37	58	2.8	10.3	1.44	0	0	0	0	0	1	1	0	2	0	81
00454331	0	1	81	1	130	158	98	20	0	6.19	4.77	0.85	5.61176	159	80	0.14	34	63	1.38	8.6	1.15	0	0	0	0	0	0	0	0	1	0	91
00400820	0	1	81	0	74	160	80	20	1	5.97	4.02	1.11	3.62162	228	89.1	0.2	33	167	2	5	2.45	0	0	0	1	1	1	0	0	1	0	101
00510515	0	1	81	0	96	110	65	20	0	5.94	4.68	0.6	7.8	243	119	0.22	31	67	1.85	5.1	0.75	0	0	0	0	0	0	0	0	1	0	81
00518772	0	1	81	0	118	153	72	20	0	5.5	4.95	0.35	14.1429	210	77.3	7.6	24	137	0.44	5.5	1.02	1	0	0	0	0	0	0	0	1	0	91
00418981	0	0	81	0	104	120	70	20	0	5.21	3.39	1.33	2.54887	120	22.6	0.04	31	150	2.83	8.2	0.91	0	0	0	0	1	1	0	0	2	0	81
00482907	0	1	81	0	100	130	72	18	0	4.29	2.49	1.37	1.81752	298	9.87	0.07	35	159	2.74	4.8	8.72	0	1	0	0	0	0	1	0	1	0	111
00458826	0	0	81	0	72	135	70	19	0	3.92	2.89	0.84	3.44048	190	2.47	0.07	40	189	1.68	6.5	1.15	0	0	0	0	0	0	0	0	1	0	71
2206450	0	1	81	0	83	122	76	20	1	3.05	2.47	0.56	4.41071		58	3.88	28.8			12.03	2,11	0	0	0	1	1	1	1	1	2	1	114
2206450	0	1	81	0	84	120	75	21	1	4.05	1.25	1.12	1.11607		60.1	4.01	29.1			12.98	2.12	0	0	0	1	1	1	1	1	2	1	95
2205635	0	1	81	0	78	157	89	20	0	6.76	5.72	0.58	9.86207		1.79	0.02	39.2			10.5	1.12	0	0	0	0	0	1	1	0	2	0	102
00442890	1	0	81	0	125	140	70	21	0	15.89	14.99	0.6	24.9833	214	83.9	0.11	30	66	3.04	9.6	24.34	0	0	0	0	1	0	1	0	2	0	101
00452041	1	1	81	1	52	148	80	19	0	10.94	10.27	0.57	18.0175	211	452	41.41	32	88	0.89	25.3	3.49	0	0	0	0	1	0	0	0	3	0	121
00458725	1	0	81	0	96	110	72	19	1	10.83	8.75	0.73	11.9863	387	145	0.13	26	145	4.2	4.6	9.8	0	0	0	0	0	0	1	1	3	1	91
00490274	1	1	81	0	122	70	52	16	0	6.43	4.99	0.73	6.83562	184	214	0.51	25	70	1.17	22.8	2.36	0	0	0	0	1	1	1	1	3	0	131
00465978	1	1	81	0	103	118	72	20	0	5.76	5.24	0.3	17.4667	242	142	14.11	28	88	2.78	10.3	3.11	1	0	0	0	0	0	0	0	4	2	111
00504431	1	0	81	0	91	130	70	20	0	5.53	3.81	1.41	2.70213	112	22.8	1.6	22	60	3.2	19.7	1.8	0	0	0	0	0	0	0	0	4	2	111
2208477	1	0	81	0	88	100	65	24	1	18.47	15.77	1.9	8.3		95.47	1.7	22.5			40.58	5.02	1	0	0	0	1	0	0	1	3	2	121
00503027	0	1	82	0	80	96	60	20	1	22.5	92.7	0.85	109.059	201	76.7	0.15	28	145	2.97	12.6	1.22	0	0	0	0	0	0	0	0	3	1	102
00509202	0	1	82	0	73	98	65	20	0	21.86	21.13	0.41	51.5366	305	271	24.06	23	169	1.2	22.7	3.64	0	0	0	1	0	0	1	0	2	1	112
00484188	0	0	82	0	85	130	85	20	0	13.12	11.54	0.77	14.987	354	26.1	0.12	33	114	2.74	4.3	1.32	0	0	0	1	0	1	1	0	1	0	82
00516063	0	1	82	0	134	132	70	21	0	12.89	10.62	0.92	11.5435	336	92.5	0.1	29	48	2.27	7.2	0.28	0	0	0	0	0	0	0	1	2	0	102
0494090	0	1	82	1	87	145	55	20	0	12.8	11.23	0.82	13.6951	109	281	12.18	37	110	2.97	10.6	1.31	0	0	0	1	0	0	0	1	2	0	102
00468876	0	1	82	0	130	140	80	22	0	12.55	10.89	0.84	12.9643	212	47.7	0.4	37	222	1.85	5.9	1.15	0	0	0	1	0	0	0	0	1	0	112
00438891	0	1	82	0	106	140	80	19	0	12.02	9.28	1.68	5.52381	132	76.7	1.79	33	67	2.77	3.3	2.02	0	0	0	0	0	0	1	0	1	0	82
00443397	0	1	82	0	100	120	70	21	0	11.76	9.61	1.42	6.76761	329	229	0.2	29	94	2.25	3.7	2.18	0	0	0	0	0	0	1	0	1	0	92
00453927	0	1	82	0	94	140	70	20	0	11.57	7.15	3.6	1.98611	333	6.7	0.04	34	294	2.53	12.2	0.88	0	0	0	0	0	0	1	0	2	0	102
00484899	0	1	82	1	92	120	80	19	0	11.52	8.93	1.55	5.76129	326	70.2	0.09	34	66	1.32	4.2	0.87	0	0	0	0	0	1	0	0	1	0	82
00457420	0	0	82	0	84	130	70	20	1	10.13	8.76	0.8	10.95	202	101	0.17	36	142	4.56	7.3	1.76	0	0	0	0	0	0	0	0	2	0	72
00498096	0	0	82	0	75	110	65	18	0	9.68	6.77	2.02	3.35149	215	58.4	0.03	29	112	1.77	8.4	0.51	0	0	0	0	0	0	0	1	2	0	82
00442478	0	1	82	0	80	124	70	19	0	9.29	7.66	0.88	8.70455	181	218	0.16	33	105	2.78	5.3	0.96	0	0	0	0	1	0	0	0	1	0	92
00471200	0	1	82	0	65	143	79	19	0	9.28	8.32	0.54	15.4074	248	101	0.1	28	46	2.19	1.9	1.22	0	0	0	0	0	0	0	0	1	0	82
00505224	0	1	82	1	84	110	64	20	0	9.08	7.01	0.59	11.8814	119	180	0.98	33	95	1.56	12.9	0.53	0	0	0	0	0	0	0	0	2	0	102
00483971	0	0	82	0	69	130	70	18	1	9	6.85	1.41	4.85816	329	65.5	0.07	28	269	3.09	3.5	1.54	1	0	0	0	0	0	0	0	1	0	82
00517858	0	1	82	1	80	130	65	20	1	8.8	7.6	0.89	8.53933	276	77.3	0.68	30	121	1.98	10.8	1.07	0	0	0	0	0	0	0	0	2	0	82
00472604	0	0	82	0	130	85	65	18	0	8.22	5.81	1.57	3.70064	343	139	0.09	38	75	1.93	3	2.56	0	0	0	0	0	0	0	0	2	1	112
00444222	0	0	82	0	102	113	68	19	0	7.66	5.48	1.53	3.5817	490	83.9	0.07	33	69	1.51	1.8	1.27	0	0	0	0	0	0	0	0	1	0	72
00499368	0	0	82	0	82	115	68	18	0	7.6	5.66	1.29	4.3876	222	18.7	0.04	40	194	3.18	8.9	1.92	0	0	0	0	0	0	0	0	2	0	72
00491828	0	1	82	0	84	120	70	19	0	7.56	5.6	1.17	4.78632	211	120	0.07	39	76	2	4.5	0.65	0	0	0	1	1	0	0	0	1	0	92
00517856	0	1	82	0	70	130	70	20	0	7.18	5.16	1.35	3.82222	197	166	1.12	29	89	1.96	13.2	0.99	0	0	0	0	0	0	0	1	2	0	112
00442509	0	1	82	0	84	140	80	18	0	6.72	4.78	0.9	5.31111	228	47.9	0.04	33	89	2.43	5.2	1.12	0	0	0	1	0	0	0	0	1	0	92
00511058	0	0	82	0	107	161	89	20	1	6.6	5.21	0.59	8.83051	92	107	0.16	29	90	2.7	11.3	1.38	0	0	0	0	1	0	0	0	2	0	102
00515292	0	1	82	0	80	150	80	18	0	5.56	3.17	1.14	2.7807	217	17	3.98	35	109	3.01	10	1.44	0	0	0	0	0	0	0	0	2	0	82
00439105	0	0	82	0	76	120	85	19	0	3.74	1.68	1.64	1.02439	251	3.82	0.05	35	178	2.42	4.4	0.48	0	0	0	0	0	0	0	0	1	0	72
00512093	0	0	82	0	80	160	80	20	0	2.73	1.65	0.95	1.73684	114	41.9	0.13	30	145	2.34	3.6	2.03	0	0	0	1	1	0	1	0	1	0	92
2207866	0	1	82	1	86	116	67	21	0	18.31	16.63	92	0.180761		12.56	1.22	40.1			11.2	2.13	0	0	0	0	0	1	1	0	2	0	103
00449014	1	0	82	0	98	102	52	18	0	22.95	20.67	1.32	15.6591	203	79.7	1.38	30	210	1.86	7.3	7.03	0	0	0	0	0	0	0	0	3	0	92
00427022	1	0	82	0	87	180	100	28	1	19.57	0.12	0.25	0.48	111	166	53.24	16	60	0.41	10.2	10.7	0	0	1	0	0	0	0	0	3	3	112
00451770	1	1	82	1	78	170	76	18	0	16.25	13.01	2.03	6.40887	298	72	0.12	23	146	2.64	9.9	2.27	1	0	1	0	0	0	1	0	3	1	112
00480707	1	1	82	0	98	147	81	22	0	13.13	11.95	0.97	12.3196	32	153	8.29	29	90	1.48	51.7	8.34	1	0	1	0	0	0	0	0	4	3	142
00476249	1	1	82	0	73	162	82	20	0	12.33	11.81	0.23	51.3478	212	127	4.89	18	135	2.25	26.1	4.36	0	0	0	0	1	0	1	0	3	1	122
00516956	1	1	82	0	103	144	83	22	1	10.36	9.11	0.51	17.8627	175	117	1.57	34	65	1.64	28.9	4.62	0	0	0	0	0	0	0	0	3	1	102
00449976	1	1	82	0	115	167	82	21	0	4.66	4.16	0.38	10.9474	223	85.2	1.2	30	66	2	15.7	8.17	0	0	0	0	0	0	1	0	4	2	122
00460044	1	0	82	0	89	74	45	19	0	4.17	3.32	0.5	6.64	266	13.7	0.8	31	119	2.34	3.7	5.83	0	1	0	0	0	0	0	0	2	0	112
2209830	1	1	82	0	140	90	50	26	1	4.16	3.94	0.13	30.3077		270.57	35.98	22			19.04	40.41	0	0	0	0	0	0	0	0	3	2	122
2203947	1	0	82	0	100	100	60	24	0	11.16	8.98	1.42	6.32394		8.98	0.23	30.6			6.7	6.2	0	0	0	0	0	0	0	0	2	1	102
2108537	1	0	82	0	88	105	65	20	0	8.06	6.69	0.39	17.1538		186.06	0.71	25.1			3.42	1.66	0	0	0	0	0	0	1	0	2	0	92
00439634	0	0	83	0	87	120	70	18	0	18.41	8.49	6.48	1.31019	318	74.7	2.56	38	78	3.63	4.7	3.23	0	0	0	1	0	0	0	0	1	0	83
00473124	0	1	83	0	94	120	70	18	1	12.5	10.4	1.08	9.62963	116	191	0.47	33	89	1.12	5	3.48	0	0	0	0	1	0	1	0	1	0	93
00472787	0	0	83	0	120	163	84	20	0	12.14	9.88	1.12	8.82143	248	49.1	0.22	37	145	3.67	3	1.56	0	0	0	0	1	0	1	0	1	0	83
00445084	0	0	83	0	70	120	70	19	0	11.68	10.67	0.5	21.34	255	105	0.16	30	67	1.76	7.2	2.48	0	0	0	1	0	0	1	0	2	0	83
00509813	0	0	83	0	121	174	90	21	1	11.21	9.34	1.41	6.62411	160	144	0.39	34	160	1.91	12.4	0.91	0	0	0	0	0	0	0	1	2	0	113
0565389	0	1	83	0	86	161	81	20	0	11.18	9.43	1.13	8.34513	189	61.77	0.09	30	134	2.1	3.4	1.6	0	0	0	0	0	0	1	1	1	0	93
00447415	0	0	83	0	83	120	70	20	0	10.92	9.64	0.63	15.3016	332	133	0.89	27	53	1.47	4.3	1.42	0	0	0	0	1	0	1	0	1	0	83
00467362	0	1	83	0	89	148	61	20	0	10.89	9.73	0.74	13.1486	286	218	0.5	25	167	1.57	6.8	3.09	0	0	0	0	0	0	1	0	1	0	83
00515910	0	0	83	0	69	122	65	18	0	10.23	8.7	1.13	7.69912	337	26.6	0.67	35	145	1.51	13.8	1.45	0	0	0	1	0	1	0	0	2	0	103
00485845	0	0	83	0	76	110	70	18	1	8.36	6.88	1.02	6.7451	147	6.94	0.08	27	47	2.26	10.1	4.52	0	0	0	0	0	1	0	0	2	0	73
00479977	0	1	83	0	70	140	70	20	0	8.09	6.68	1	6.68	224	7.61	0.05	41	111	3.44	8.1	0.31	0	0	0	0	0	0	0	0	2	0	83
00508705	0	0	83	0	68	140	70	18	0	6.81	4.54	1.71	2.65497	200	30	0.03	39	186	1.41	4.7	0.39	0	0	0	1	0	0	0	0	1	0	83
00409425	0	1	83	1	93	110	70	19	0	6.57	5.73	0.42	13.6429	152	133	0.36	33	62	2.28	12	1.27	0	0	1	0	0	1	1	0	2	0	113
00515297	0	0	83	0	65	158	74	20	0	6.16	5.39	0.53	10.1698	148	40.3	0.37	31	89	2.54	37.1	0.78	0	0	0	0	0	0	1	0	2	0	93
00412586	0	0	83	0	60	134	80	18	0	6.1	3.19	1.95	1.6359	254	7.08	1.68	37	118	2.35	3	1	0	0	0	0	1	0	0	0	1	0	83
00457838	0	0	83	0	80	110	70	20	0	6.08	4.18	1.29	3.24031	278	18	0.04	42	168	1.91	7.5	1.42	0	0	0	0	1	0	1	0	2	0	83
00456727	0	1	83	0	60	132	67	19	0	5.77	3.7	1.64	2.2561	138	82	0.59	38	124	1.55	5.8	1.52	0	0	0	0	0	1	0	0	1	0	83
00435868	0	1	83	0	60	130	70	20	0	5.43	3.87	0.86	4.5	132	97.6	0.1	23	65	1.85	5.9	1.94	0	0	0	0	0	1	0	0	1	0	86
00451763	0	0	83	0	72	140	70	20	0	5.17	3.73	1.13	3.30088	271	70.7	0.22	30	79	2.59	11.5	3.13	0	0	0	1	1	0	0	1	2	0	123
00442093	0	1	83	0	112	131	71	20	0	5.17	4.74	0.16	29.625	86	224	14.97	32	44	0.79	9.8	1.35	0	0	0	1	1	1	0	0	2	0	103
00442929	0	0	83	0	96	120	70	20	0	4.91	2.77	1.61	1.7205	108	133	0.11	33	63	2.08	4.4	3.01	0	0	0	0	0	0	1	0	1	0	83
00440223	0	0	83	0	84	110	60	20	0	4.24	2.69	1.15	2.33913	221	14.7	0.05	37	141	2.79	3.3	0.84	0	0	0	1	0	0	0	0	1	0	83
00443125	0	0	83	0	90	140	80	20	0	4.1	2.82	0.96	2.9375	207	6.46	0.12	30	78	3.39	3.3	3.27	0	0	0	1	0	0	0	1	1	0	93
00446276	0	1	83	0	72	130	68	20	0	4.09	2.75	0.89	3.08989	177	7.51	1.56	41	94	2.37	3.8	0.48	0	0	0	0	0	0	1	0	1	0	83
00445938	0	0	83	0	90	130	70	20	0	3.79	1.64	1.6	1.025	150	6.06	0.06	29	64	2.05	6.4	3.15	0	0	0	1	0	1	0	0	1	0	83
00504812	0	0	83	0	120	70	85	20	1	3.39	1.68	1.06	1.58491	183	3.49	0.07	30	68	1.98	2.8	0.48	0	0	0	0	0	0	1	0	1	1	83
2208390	0	0	83	0	77	168	83	20	0	15.39	13.01	1.5	8.67333		0.95	0.02	40			16.27	1.61	0	0	1	0	0	0	1	1	2	0	94
00414405	1	1	83	0	128	82	40	21	0	24.82	18.64	5.61	3.32264	518	85.2	26.93	30	95	3.78	16.5	6.18	0	1	0	0	1	0	1	0	3	0	163
00461149	1	1	83	0	81	99	62	20	0	14.47	12.68	1.14	11.1228	107	140	1.12	25	76	3.84	27.6	33.94	0	0	0	0	0	0	1	0	3	0	113
00514652	1	1	83	0	91	119	58	20	0	8.35	7.41	0.54	13.7222	85	213	5.27	23	145	1.61	20.9	5.96	0	0	0	0	0	0	0	0	4	1	123
2209314	1	0	83	0	100	120	81	22	0	3.31	1.8	0.86	2.09302		6.67	0.78	31.8			6.32	16.05	1	0	0	0	0	0	0	0	2	0	103
2100695	1	1	83	1	135	77	32	30	0	5.6	5.1	0.43	11.8605		124.37	2.34	25			8.9	7.6	1	0	0	0	0	0	0	1	4	2	113
2100168	1	0	83	0	96	117	78	24	1	20.01	16.91	1.86	9.0914		33.65	0.13	36.3			18.15	8.29	1	0	1	0	1	1	1	1	2	2	113
00493552	0	1	84	0	76	110	60	20	0	22.92	21.17	0.92	23.0109	123	198	7.05	32	131	0.61	8.5	3.08	0	0	0	0	1	0	0	0	2	0	94
00493227	0	0	84	0	66	105	60	20	0	16.3	14.36	1.19	12.0672	81	95.8	12.8	21	32	3.49	15.9	40.63	0	0	0	0	0	0	0	0	3	0	94
00515381	0	0	84	0	85	110	60	20	0	13.39	11.13	1.05	10.6	202	383	1	35	65	2.08	8.3	1.99	0	0	0	0	1	0	0	0	2	0	84
00499925	0	1	84	0	78	120	70	18	0	12.25	10.64	0.65	16.3692	140	143	1.17	36	79	1.79	9.8	0.52	0	0	0	0	0	0	0	0	2	0	84
00516215	0	1	84	0	114	139	93	20	0	12.01	9.95	0.87	11.4368	144	150	24.87	29	140	1.39	36.5	2.54	0	0	1	0	0	0	0	1	2	0	124
00439167	0	0	84	1	73	120	80	18	0	9.22	7.28	1	7.28	242	78.4	0.13	27	54	2.67	8.3	3.17	0	0	0	0	1	0	0	0	2	0	84
00505736	0	1	84	0	85	120	70	20	0	8.75	5.26	2.08	2.52885	227	8.74	0.04	42	188	2.42	6.5	3.48	0	0	1	0	0	0	0	0	1	0	94
00448153	0	0	84	0	70	120	70	18	0	7.81	6	1.26	4.7619	292	50	0.06	30	112	2.13	5.7	2.27	0	0	0	1	0	0	1	0	1	0	84
00495927	0	0	84	0	86	124	60	20	0	6.06	5.52	0.2	27.6	116	53.4	0.19	28	89	1.91	7.2	2.63	0	0	0	0	0	0	1	0	3	0	74
00437473	0	1	84	0	99	140	90	22	0	5.92	4.07	1.13	3.60177	166	9.52	1.78	37	90	2.59	5	0.38	0	0	0	0	0	0	0	0	1	0	84
00510962	0	1	84	0	75	150	70	20	0	5.87	2.99	1.98	1.5101	177	19.1	0.1	34	98	2.9	8.5	4.16	0	0	0	0	0	0	0	0	2	0	84
00508514	0	0	84	0	90	120	70	20	0	4.66	2.49	1.62	1.53704	194	51.8	0.05	36	95	1.75	3	0.92	0	0	0	0	0	0	0	0	1	0	74
00477594	0	1	84	0	88	130	80	19	0	4.47	2.76	1.22	2.2623	85	92.1	0.1	36	64	1.69	3.9	1.74	0	0	0	0	0	0	0	0	1	0	84
00515653	0	0	84	0	85	140	65	16	1	4.44	2.75	1.25	2.2	262	3.12	0.03	36	89	3.94	1.1	0.46	0	0	0	0	0	0	0	0	1	0	74
00508740	1	1	84	0	103	153	92	21	0	18.34	14.51	1.39	10.4388	654	186	0.23	30	110	1.33	5.1	7.47	0	0	0	0	0	0	1	0	2	0	84
00510565	1	1	84	0	62	101	48	20	0	10.78	8.43	1.03	8.18447	141	50	2.23	26	56	1.9	10.4	5.26	0	0	0	0	0	1	0	0	4	0	114
00444464	1	0	84	0	110	104	56	18	0	8.77	7.3	0.81	9.01235	156	4.79	0.05	34	180	2.3	7.4	5.78	0	1	0	0	0	0	1	0	2	0	104
00464263	1	0	84	0	96	120	60	18	0	8.18	7.74	0.21	36.8571	216	23.7	0.52	33	78	1.82	40.1	7.49	0	0	0	0	0	0	0	0	3	1	104
2205956	1	1	84	0	89	136	78	22	0	9.98	9.09	0.64	14.2031		219.46	2.15	34.2			24.04	7.49	1	0	0	0	0	0	1	0	2	1	104
2112918	1	1	84	0	100	115	60	16	0	14.16	12.52	1.08	11.5926		131.52	1.89	29			11.56	4.57	0	0	0	0	0	0	0	0	3	0	134
2106442	1	0	84	1	92	140	62	14	0	20.7	18.87	1.1	17.1545		202.5	3.45	32.5			10.57	4.67	1	0	0	0	1	0	1	1	2	1	94
2105659	1	1	84	0	140	85	40	24	0	10.56	9.61	0.57	16.8596		205.69	2.47	28.1			27.17	22.85	1	0	0	1	0	1	0	0	4	3	144
00466398	0	1	85	0	90	100	60	20	0	27.55	24.75	1.52	16.2829	209	87	1.59	37	176	2.37	7.4	1.48	0	0	0	0	1	0	0	0	3	1	105
00441794	0	0	85	0	101	135	84	20	0	17.71	16.56	0.54	30.6667	221	125	1.02	24	90	1.69	21.1	27.55	0	0	0	0	0	1	0	0	2	0	95
00435925	0	0	85	0	88	100	50	20	0	17.7	15.29	1.35	11.3259	552	181	1.59	18	145	1.85	40.3	4.81	0	0	0	0	0	0	1	0	3	1	95
00487966	0	0	85	0	90	130	71	21	0	15.3	13.74	0.98	14.0204	161	198.1	0.7	40	90	3.59	8.5	1.11	0	0	0	1	0	0	0	1	2	0	95
00491883	0	1	85	0	86	130	80	20	1	14.39	11.69	1.85	6.31892	71	13.1	0.1	30	67	2.34	14.6	32.49	0	0	0	0	1	0	0	0	2	0	115
00482906	0	0	85	0	100	130	78	20	0	12.3	10.19	1.27	8.02362	312	176	0.09	31	52	1.93	3.1	5.1	0	0	0	0	0	0	0	0	1	0	75
00447857	0	0	85	0	83	122	75	19	0	9.59	6.95	1.46	4.76027	227	110	0.03	37	108	2.89	6.1	1.55	1	0	0	0	0	0	0	0	1	0	85
00462468	0	1	85	1	96	132	72	20	0	9.21	8.54	0.57	14.9825	120	29.5	0.19	41	194	3.65	10.5	1.91	0	0	0	0	0	0	0	0	2	0	85
00453104	0	1	85	0	68	150	90	18	0	9.05	6.55	1.24	5.28226	174	56	0.23	32	78	1.88	3.7	1.09	0	0	0	0	0	1	1	0	1	0	85
00461975	0	1	85	0	86	147	98	20	1	7.92	6.28	1.13	5.55752	667	63.4	0.08	30	87	3.28	2.1	3.54	0	0	0	0	0	0	0	0	1	0	85
00440909	0	1	85	0	78	145	97	20	0	7.81	3.66	3.17	1.15457	117	10.9	0.13	37	124	2.24	6.1	2.93	0	0	0	0	1	0	0	0	1	0	95
00456558	0	0	85	0	116	140	100	20	0	7.66	6.37	0.46	13.8478	138	87.7	0.53	33	51	1.71	7.7	2.24	0	0	0	1	0	0	0	0	2	0	95
00511995	0	1	85	1	90	100	60	19	0	6.89	5.33	0.89	5.98876	81	148	0.23	26	29	1.3	8.9	4.39	0	0	0	0	0	0	0	0	3	1	95
00495793	0	0	85	0	106	142	73	20	0	6.6	4.36	1.46	2.9863	279	82.1	0.07	33	65	2.65	2.9	2.06	0	0	0	0	0	0	0	0	1	0	75
00407921	0	1	85	0	60	140	80	19	0	6.09	3.19	1.77	1.80226	204	8.49	0.08	36	67	2.08	4.5	1.07	0	0	0	0	0	1	0	0	1	0	85
00437408	0	1	85	0	88	160	80	20	0	5.64	3.61	1.22	2.95902	211	44.2	2.13	33	115	2.76	4.6	1.36	0	0	0	0	1	0	0	0	1	0	95
00445324	0	0	85	0	78	117	70	18	0	5.21	2.13	2.43	0.876543	312	15.2	0.06	36	92	1.86	4.1	3.58	0	0	0	0	0	0	0	0	1	0	75
00478058	0	1	85	0	83	150	70	20	0	4.52	3.45	0.54	6.38889	158	27.2	0.24	28	190	2.33	7.5	10.58	0	0	1	0	0	0	0	0	2	0	95
00457622	0	1	85	0	78	110	60	19	0	4.5	3.49	3.49	1	390	62.7	1.04	25	110	2.54	5.8	3.12	0	0	0	0	0	0	1	0	2	0	95
00456106	0	1	85	0	78	110	66	19	0	4.14	2.69	0.94	2.8617	133	9.33	0.14	41	110	2.02	2.8	0.54	1	0	0	0	0	0	0	0	1	0	95
00429481	0	0	85	0	73	138	82	18	0	3.4	1.76	1.23	1.43089	225	2.92	0.03	41	242	3.38	6.9	1.15	0	0	0	0	0	0	1	0	1	0	75
00478890	0	1	85	1	87	140	80	20	0	2.67	1.35	1.08	1.25	120	69.5	0.86	33	57	1.61	10.3	0.99	0	0	0	1	0	0	0	0	2	0	95
00453316	1	1	85	0	95	140	104	19	0	12.67	11.59	0.43	26.9535	174	267	100	16	26	3.21	53	5.5	1	0	0	0	0	1	1	0	3	0	125
00470819	1	1	85	0	101	151	89	20	0	12.1	10.45	0.64	16.3281	131	151.04	2.12	26	200	1.45	30.8	4.62	1	0	0	0	1	0	1	0	3	0	135
00457622	1	1	85	0	88	80	40	32	0	7.8	7.1	0.45	15.7778	168	422	0.37	36	72	2.84	5.4	2.73	0	0	0	0	0	0	1	0	2	1	115
00448452	1	0	85	0	97	110	70	19	0	7.47	6.29	0.79	7.96203	296	111	0.25	27	45	1.67	6.1	1.85	0	0	0	0	0	0	0	0	3	0	95
00439213	1	0	85	0	74	130	60	21	0	4.08	3.16	0.35	9.02857	159	81.9	1.85	29	70	3.12	18.4	3.38	0	0	0	0	0	0	1	1	2	0	105
00450941	1	0	85	0	83	178	78	15	0	2.36	1.76	0.58	3.03448	106	167	100	25	49	2.93	12.1	21.46	0	0	0	0	1	0	0	0	4	2	125
2104979	1	1	85	0	80	95	62	21	0	13.12	11.38	0.69	16.4928		140.21	0.27	25.6			12.4	3.45	0	0	0	0	0	1	1	1	2	1	125
2100866	1	1	85	0	107	137	75	25	0	11.5	10.13	0.58	17.4655		55.15	1.23	32.2			8.63	8.48	0	0	0	0	0	1	0	0	2	1	105
00495754	0	0	86	0	90	144	81	20	0	21.17	19.35	1.35	14.3333	234	82.1	0.07	31	108	1.89	16.3	2.07	0	0	0	0	0	0	1	0	2	0	96
00503531	0	1	86	0	105	135	88	20	0	15.09	13.57	1.09	12.4495	122	136	0.68	36	102	2.77	9.2	0.7	0	0	0	0	1	0	0	1	2	0	106
00452229	0	1	86	0	88	120	75	20	0	12.14	9.87	1.46	6.76027	197	221	0.69	31	178	2.4	5.6	1.73	0	0	0	0	0	0	0	0	1	0	86
00508058	0	0	86	0	121	139	114	22	1	11.94	11.45	2.44	4.69262	280	20	0.09	40	167	5.81	9.8	3.29	0	0	0	0	1	0	0	1	2	1	106
00515818	0	0	86	0	98	178	105	20	0	10.8	8.51	1.42	5.99296	188	272	0.72	32	69	1.74	6.8	1.75	0	0	0	0	1	0	0	0	1	0	86
00480749	0	0	86	0	76	128	74	20	0	10.25	9.11	0.6	15.1833	359	30.5	0.13	29	77	1.55	5.1	2.1	0	0	0	0	0	0	0	0	1	0	76
00441249	0	0	86	0	94	140	90	20	0	9.71	7.88	1.23	6.4065	181	64.9	2.21	27	158	1.98	4.4	4.58	0	0	0	0	1	0	0	0	1	0	96
00493189	0	1	86	1	71	118	70	18	0	9.41	6.52	2.18	2.99083	255	35.1	0.05	39	127	2.55	5	1.61	0	0	0	0	0	0	0	0	1	0	86
00507319	0	0	86	0	84	117	62	19	0	9.37	8.72	0.32	27.25	82	85.5	1.2	27	116	2.44	18.5	3.41	0	0	0	0	1	0	0	1	2	0	116
00510960	0	1	86	1	93	91	70	19	0	9.29	8.35	0.4	20.875	260	153	2.17	20	78	0.87	7.6	4.08	0	0	0	0	0	0	0	0	2	1	86
00472037	0	1	86	0	114	110	60	20	0	9.23	6.93	0.65	10.6615	164	117	0.17	34	151	3.34	14.2	22.28	0	0	0	0	0	0	1	0	3	0	106
00508754	0	0	86	0	74	132	83	19	0	9.16	7.35	0.97	7.57732	173	13.6	0.03	37	69	1.99	15.2	5.92	0	0	0	0	1	0	0	0	2	0	106
00475742	0	1	86	0	110	115	70	20	0	8.9	6.98	1.16	6.01724	179	128	0.15	35	74	1.69	1.69	0.44	0	0	0	0	1	0	0	0	1	0	86
00470300	0	0	86	0	66	130	75	18	0	8.85	5.92	1.68	3.52381	271	35.4	0.08	34	93	2.03	4.1	1.78	0	0	0	0	0	0	0	0	1	0	76
00443483	0	1	86	1	87	145	79	20	0	8.43	6.36	1.3	4.89231	564	13.4	0.08	28	105	2.22	3.1	1.39	0	0	0	0	0	0	0	1	1	0	96
00443449	0	0	86	0	71	120	66	20	0	8.42	5.7	1.67	3.41317	343	77	0.06	32	80	3.35	3.2	1.55	0	0	0	0	1	0	0	0	1	0	86
00451129	0	0	86	0	83	120	80	19	0	8.26	6.12	1.36	4.5	172	99.1	0.08	30	89	1.32	4	2.18	0	0	0	0	0	0	0	1	1	0	83
00442088	0	1	86	0	74	112	70	20	0	7.74	5.45	1.39	3.92086	312	38	0.04	37	172	2.21	6.7	1.67	0	0	0	0	0	0	0	0	1	0	86
00439322	0	1	86	0	59	138	72	20	0	6.95	5.59	0.91	6.14286	99	99.9	3.15	31	81	1.44	10.5	10	0	0	0	0	0	0	0	0	2	0	86
00505082	0	0	86	0	74	110	50	18	0	6.92	5.01	0.74	6.77027	141	57.5	0.67	36	66	1.04	4.4	11.49	0	0	0	0	1	0	1	1	2	0	96
00441049	0	0	86	0	97	110	60	20	0	6.7	4.61	1.23	3.74797	211	11	0.3	36	194	2.31	12.6	1.42	0	0	0	0	0	0	0	0	2	0	96
00473369	0	0	86	0	98	110	70	20	0	5.43	3.69	1.18	3.12712	163	35.8	0.57	31	138		20	1.74	0	0	0	0	1	0	0	0	2	0	106
00472601	0	0	86	0	102	125	65	20	0	5.25	3.37	1.24	2.71774	238	58.3	0.08	33	110	3.45	3.2	1.7	0	0	0	0	0	0	0	0	1	0	76
00413237	0	1	86	0	76	150	60	19	0	4.04	2.59	0.91	2.84615	179	1.8	0.07	36	169	3.7	8.1	0.62	0	0	0	0	0	0	0	0	2	0	86
00441617	0	0	86	0	80	140	78	22	0	3.84	3.14	0.53	5.92453	227	30.5	0.05	33	116	3.55	2.6	1.05	0	0	0	0	0	0	0	0	1	1	86
00465070	0	1	86	0	77	150	85	19	0	3.72	2.34	0.85	2.75294	228	18.1	0.07	35	84	1.72	2.7	0.95	0	0	0	0	0	0	1	0	1	0	96
00502445	0	1	86	0	81	138	60	20	0	3.01	2.33	0.29	8.03448	122	28.4	2.15	26	88	1.64	6.5	7.6	0	0	0	0	0	0	1	0	1	0	86
2208475	0	1	86	0	88	124	67	28	0	11.24	10.35	0.48	21.5625		132.98	0.2	26.1			7.36	4.63	1	0	0	0	0	0	0	0	2	0	105
2207904	0	1	86	0	100	129	59	22	0	21.92	20.24	1.14	17.7544		204.56	2.62	33.1			8.93	2.68	0	1	0	0	0	0	1	0	2	0	109
00464126	1	0	86	0	81	137	69	20	0	17.94	16.94	0.45	37.6444	24	96.4	0.7	26	87	2.2	20.3	9.9	0	0	0	0	0	0	0	0	2	1	106
00444840	1	1	86	1	128	118	54	20	0	13.36	11.57	0.94	12.3085	228	318	0.34	32	75	1.39	11.6	1.25	0	0	0	1	0	0	0	0	2	1	126
00515780	1	0	86	0	69	133	51	16	0	11.72	1.21	1.86	0.650538	259	117	1.49	38	209	1.1	5.7	10.1	0	0	0	0	0	0	1	0	1	0	76
00434111	1	0	86	0	108	92	57	20	0	10.74	9.31	0.88	10.5795	231	160	0.09	27	230	1.79	2.4	2.43	0	0	0	0	1	0	1	0	2	0	86
00515743	1	1	86	0	87	77	51	19	0	10.06	7.76	1.57	4.94268	165	96.9	1.2	29	87	1.85	11.6	1.88	1	0	0	0	1	0	0	0	2	0	136
00448408	1	0	86	0	97	90	60	22	0	8.61	6.9	0.65	10.6154	7	37.8	0.29	25	85	1.92	14.3	2.11	0	0	0	0	1	1	1	0	2	2	116
00432449	1	1	86	0	94	168	92	22	0	7.53	7.25	0.18	40.2778	58	274	11.64	26	80	0.8	30.4	7.8	0	0	1	0	0	0	1	0	3	1	116
00483058	1	0	86	0	86	110	50	19	0	1.3	0.04	0.57	0.0701754	39	3.74	0.08	34	150	2.34	7	1.1	0	0	0	0	0	0	1	1	3	0	106
2209841	1	0	86	0	120	102	60	23	1	9.87	8.76	0.78	11.2308		134.6	4.56	26.5			15.6	7.65	0	0	1	0	1	1	1	1	3	2	116
2207836	1	1	86	0	80	115	60	16	0	20.62	19.27	0.81	23.7901		45.56	2.78	29.2			28.8	1.5	1	0	0	0	0	0	0	0	3	1	116
2205442	1	0	86	1	103	149	81	22	0	6.25	5.95	0.19	31.3158		23.54	0.56	32.2			11.2	2.73	0	0	0	0	0	0	0	0	2	1	106
2203666	1	0	86	0	80	105	65	18	1	6.94	5.43	0.95	5.71579		14.04	0.56	30.7			7.02	0.69	0	0	0	0	0	0	0	0	2	1	106
2119680	1	1	86	0	80	115	60	16	0	9.3	7.38	0.84	8.78571		61.2	0.45	33			14.01	2.4	0	0	0	0	0	0	0	0	3	0	116
2108497	1	1	86	0	102	138	67	20	0	20.38	18.85	0.72	26.1806		227.27	11.64	25.2			9.68	3.16	0	0	0	0	0	0	0	0	2	0	116
2102391	1	1	86	0	85	125	82	20	0	11.28	9.14	1.29	7.08527		161.71	0.17	35.2			10.42	7.67	0	0	0	1	0	1	1	0	2	0	126
2101523	1	0	86	0	99	158	77	22	1	6.49	4.45	1.46	3.04795		4.85	0.98	30.9			12.05	3.58	0	0	0	0	0	0	1	0	2	1	116
2000084	1	0	86	0	95	111	75	22	0	10.62	9.76	0.51	19.1373		70.68	2.19	26.5			40.54	2.15	1	1	1	1	0	0	1	0	2	1	146
00451456	0	0	87	0	87	138	87	19	0	26.82	25.33	0.55	46.0545	161	65.64	16.38	27	62	2.27	8.6	2.85	0	0	0	0	0	0	0	0	2	0	77
00450868	0	1	87	1	80	122	80	20	0	21.77	19.92	1.18	16.8814	231	66.6	11.18	27	85	0.95	21.6	2.3	0	0	0	0	0	1	0	1	2	0	117
00515747	0	1	87	0	78	170	90	19	0	15.33	13.13	1.47	8.93197	384	64.6	0.14	34	181	2.69	10.9	0.76	0	0	0	0	0	0	1	0	2	0	87
00497105	0	1	87	1	58	120	70	17	0	11.41	10.06	0.77	13.0649	203	53.8	1.07	35	89	2.27	17.3	0.32	0	0	0	0	0	0	0	1	2	0	117
00508757	0	0	87	0	90	130	60	19	0	11.38	9.14	1.18	7.74576	343	25.9	0.24	41	174	1.98	10.7	1.61	0	0	0	0	1	0	1	0	2	0	87
00443454	0	1	87	0	130	103	72	20	1	11.36	10.21	0.41	24.9024	247	70.1	0.2	28	116	2.32	6.2	2.97	0	0	0	0	0	0	0	0	1	0	87
00488118	0	0	87	0	78	120	70	19	1	10.49	4.91	4.81	1.02079	236	79.5	0.12	41	110	3.4	5.7	0.21	0	0	0	0	0	0	0	0	1	0	77
00447207	0	0	87	0	115	110	75	20	0	10.48	8.63	1.18	7.31356	165	295	0.22	25	40	1.6	8.2	2.06	0	0	0	0	0	0	0	0	2	0	77
00432690	0	1	87	0	72	120	70	19	0	9.82	7.25	1.43	5.06993	427	50.7	0.08	22	88	1.57	5.5	2.02	0	0	0	0	0	0	0	0	1	0	87
00453260	0	1	87	0	130	130	70	20	1	9.09	5.9	1.64	3.59756	378	271	0.78	28	70	1.41	7.3	1.7	0	0	0	0	0	0	0	0	2	0	97
00513916	0	1	87	1	57	120	70	20	0	8.86	7.98	0.66	12.0909	218	91.5	0.19	30	71	2.17	13.2	1.68	0	0	0	0	0	0	0	1	2	0	117
00447801	0	0	87	0	100	120	80	20	0	8.81	7.48	0.73	10.2466	167	139	2.12	30	89	3.15	7.1	2.64	0	0	0	0	0	0	1	0	2	0	77
00503309	0	0	87	0	100	140	80	23	0	8.57	4.1	3.87	1.05943	255	10.2	0.05	38	118	3.21	3.6	1.16	0	0	0	0	0	0	1	0	1	1	77
00462264	0	0	87	0	79	190	78	18	0	7.53	4.02	2.25	1.78667	599	18	0.06	32	85	3.17	4.9	5.13	0	0	0	0	0	0	1	0	1	0	77
00447258	0	1	87	0	66	120	70	20	0	7.53	5.2	1.49	3.48993	127	1.63	0.34	41	189	4.25	16.6	2.64	1	0	0	0	1	0	0	0	2	0	127
00503973	0	0	87	0	98	190	115	20	0	7.09	4.85	1.37	3.54015	237	8.82	0.06	40	90	1.75	5.4	0.66	0	0	0	0	1	0	0	0	1	0	87
00500152	0	1	87	0	80	135	75	19	0	7.01	3.93	2.07	1.89855	218	80.5	0.03	42	158	4.31	5.3	0.37	0	0	0	0	1	0	0	0	1	0	97
00500276	0	1	87	0	64	125	70	19	0	6.25	5.36	0.67	8	168	77.2	5.1	31	73	1.97	7.8	0.86	1	0	0	0	0	0	0	0	2	0	97
00420818	0	1	87	1	63	118	67	20	1	6.11	3.71	1.58	2.3481	122	78.6	0.16	39	113	2.88	10.1	0.4	0	0	0	0	1	0	0	1	2	0	107
00439480	0	0	87	0	74	110	70	20	0	6.05	4.15	1.1	3.77273	429	4.74	0.89	34	90	3.22	3.4	0.71	0	1	0	0	0	0	0	0	1	0	107
00463716	0	0	87	0	86	156	65	19	0	6.02	4.37	0.91	4.8022	145	76.4	0.61	31	160	2.1	3	1.78	0	0	0	1	0	1	0	0	1	0	87
00439612	0	0	87	0	78	112	81	18	0	5.71	4.05	1.02	3.97059	170	14.6	0.14	31	136	1.61	8.4	2.4	0	0	0	0	0	0	1	0	1	0	77
00520863	0	0	87	0	97	139	74	16	0	5.5	4.52	0.43	10.5116	208	90.5	0.4	36	90	3.9	10.9	1.22	0	0	0	0	0	0	0	0	2	0	77
00514585	0	1	87	0	92	176	86	19	0	5.29	3.86	0.8	4.825	136	129	1.7	36	191	2.82	5.5	0.95	0	0	0	0	1	0	0	0	1	0	97
00444229	0	0	87	0	84	120	68	19	0	5.23	3.11	1.58	1.96835	188	25.6	0.05	36	111	2.71	4.8	1.03	0	0	0	0	0	0	1	0	1	0	77
00481451	0	0	87	0	83	160	90	18	0	5.21	4.57	0.49	9.32653	92	12	0.1	42	127	3.85	12.9	1.84	0	0	0	0	0	1	1	0	2	0	97
00434681	0	0	87	0	87	110	70	20	0	5.08	2.59	1.67	1.5509	296	12.8	0.07	29	96	2.27	3.6	0.48	0	0	0	0	0	0	0	0	1	0	77
00512062	0	0	87	0	75	100	65	18	0	5.05	3.35	1.22	2.7459	225	85.6	0.15	34	60	1.97	3.2	1.28	0	0	0	0	0	0	0	0	1	1	77
2208475	0	1	87	0	89	125	68	29	0	12.34	11.35	1.28	8.86719		170.73	0.03	36.9			5.88	2.93	1	1	0	0	0	0	1	0	1	1	145
00440070	1	1	87	0	97	133	90	19	0	18.25	16.38	1.09	15.0275	255	83.5	0.6	30	70	1.56	14.1	1.67	0	0	0	0	1	1	1	1	3	1	137
00477892	1	1	87	0	96	146	74	20	0	17.81	16.44	0.99	16.6061	225	259	51.45	19	129	1.32	13.4	22.77	0	0	0	0	1	1	0	0	4	1	137
00480001	1	0	87	0	115	130	80	19	0	13.33	11.73	1.24	9.45968	281	158	0.2	19	120	1.62	38.5	8.41	1	1	1	0	0	0	0	0	2	0	137
00486032	1	1	87	1	66	130	80	19	0	13.11	11.08	1.05	10.5524	159	80.5	0.5	34	167	1.62	11.8	12.96	0	0	0	0	1	0	0	1	3	1	127
00425286	1	0	87	0	120	130	60	19	1	12.96	11.99	0.77	15.5714	150	70.8	0.28	27	42	0.91	4.2	2.73	0	0	0	0	0	0	0	0	1	0	87
00452615	1	0	87	0	86	169	90	20	0	10.41	9.51	0.64	14.8594	220	147	0.82	25	117	2.2	10.4	3.35	0	0	0	0	0	0	1	0	3	1	87
00461362	1	1	87	1	131	68	46	20	0	9.65	9.05	0.28	32.3214	261	240	1.33	26	55	1.46	7.3	4.02	0	0	0	0	1	1	0	0	3	0	117
00452944	1	0	87	0	68	184	72	10	0	9.16	7.98	0.6	13.3	366	167.1	2.13	32	89	2.32	11.9	3.39	0	0	0	0	1	0	1	0	2	2	107
00442310	1	1	87	0	56	122	37	20	1	5.2	4.26	0.65	6.55385	96	109	1.1	26	71	2.12	20	3	0	0	0	0	1	0	1	0	2	0	117
2210170	1	1	87	1	140	135	70	40	0	7.53	6.62	0.43	15.3953		186.98	73.55	28			26.65	18.05	1	0	1	1	0	1	0	0	3	2	207
2209592	1	0	87	0	88	144	71	21	0	6.31	5.46	0.45	12.1333		23.6	4.56	28.9			11.2	12.56	0	1	0	0	0	0	1	0	3	2	127
2202622	1	1	87	0	108	155	71	20	0	9.2	8.86	0.23	38.5217		74.58	0.53	28.4			15.33	3.79	1	0	0	0	0	1	0	0	2	0	97
2114939	1	1	87	0	86	106	68	22	0	20.49	18.17	1.2	15.1417		168.7	3.16	30.2			5.8	39.53	0	0	0	0	0	0	0	1	1	0	97
2113875	1	1	87	0	120	122	69	25	1	14.3	11.15	1.66	6.71687		141.1	5.05	25.7			7.57	1.49	1	0	0	0	1	0	1	1	2	1	97
2105873	1	1	87	0	83	120	87	22	0	8.65	7.8	0.49	15.9184		72.63	0.28	30.9			9.86	4.78	0	0	0	1	0	1	1	0	2	1	107
2105300	1	1	87	0	100	115	60	16	0	9.46	8.64	0.41	21.0732		132.91	2.21	24			17.62	4.78	1	0	0	0	0	0	1	1	3	1	107
2101524	1	1	87	0	100	115	60	16	0	8.83	7.79	0.57	13.6667		52.15	2.32	22.3			10.91	5.78	0	0	0	0	0	0	0	0	3	2	117
2100657	1	1	87	0	89	108	60	25	0	12.64	11.59	0.58	19.9828		79.83	1.23	30			47.47	14.3	1	0	1	0	0	0	1	1	3	2	157
2000336	1	0	87	0	110	111	60	22	0	15.89	13.62	1.71	7.96491		21.02	1.35	30.2			44.05	2.12	1	0	1	0	1	0	1	1	2	0	147
00434414	0	1	88	0	89	150	76	17	0	23.59	20.1	2.25	8.93333	314	136	10.64	22	120	1.52	7.6	3	0	0	0	0	1	0	0	0	2	0	108
00489690	0	1	88	1	112	112	58	20	0	19.15	17.53	0.87	20.1494	325	219	4.24	34	50	1.89	7.5	2.71	0	0	0	0	0	0	0	0	3	0	98
00471203	0	0	88	0	130	132	77	21	1	18.91	15.21	2.43	6.25926	276	99.7	0.96	37	75	1.85	3.5	1.48	0	0	0	0	0	0	0	1	1	0	88
00429561	0	0	88	0	102	114	71	20	1	15.67	13.45	0.99	13.5859	223	120	0.17	34	130	1.27	3	1.84	1	0	0	0	0	0	0	0	1	0	98
00440433	0	1	88	0	115	157	95	20	1	15.57	13.32	1.5	8.88	176	178	1.64	33	73	1.32	8.6	2.09	0	0	0	0	0	0	1	0	2	0	88
00459306	0	0	88	0	79	145	81	19	1	12.99	10.62	1.5	7.08	353	99.5	1.05	30	58	1.58	2.8	3.55	0	0	0	0	1	0	1	1	1	0	98
00460624	0	0	88	0	85	145	70	20	0	12.99	11.11	0.48	23.1458	156	68.3	0.22	40	91	4.63	4.8	14.42	0	0	0	0	0	0	0	0	1	0	78
00517897	0	1	88	1	82	143	71	20	0	12.9	10.7	1.41	7.58865	146	193	4.83	33	130	1.67	5	0.92	0	0	0	0	0	0	0	0	1	0	88
00504621	0	0	88	0	125	74	61	20	0	12.58	10.29	0.87	11.8276	137	73.9	0.57	28	145	1.01	24.8	4	0	0	1	0	0	0	0	0	2	1	118
00504683	0	0	88	0	87	131	72	19	1	11.32	10.17	0.7	14.5286	365	75.5	0.85	34	91	2.14	4.6	1.72	0	0	0	0	0	0	0	0	2	0	88
00448464	0	1	88	0	86	130	70	20	0	11.11	7.8	1.72	4.53488	216	125	0.17	34	97	1.84	4.8	0.67	0	0	0	0	1	0	0	0	1	0	98
00459306	0	0	88	0	92	133	72	20	1	9.98	8.58	0.98	8.7551	138	92.3	0.19	28	76	1.54	7.9	6.98	0	0	0	0	1	0	1	0	2	0	88
00453328	0	1	88	1	64	115	65	19	0	9.32	7.08	1.45	4.88276	245	64.11	0.4	28	67	2.71	5.6	1.67	0	0	0	0	0	0	0	0	1	0	88
00489690	0	1	88	1	88	102	66	19	0	8.37	6.57	1.24	5.29839	232	31.1	0.08	33	108	1.97	7.8	1.21	0	0	0	0	0	0	0	0	2	0	88
00444549	0	1	88	0	76	120	60	18	0	8.24	6.19	1.39	4.45324	163	24.1	0.45	38	181	1.24	8	1.06	0	0	0	0	0	0	0	1	2	0	98
00513352	0	1	88	0	75	110	70	20	0	7.86	5.33	1.57	3.3949	186	120	0.07	37	96	1.46	7.9	0.65	0	0	0	0	1	1	0	0	2	0	98
00435140	0	0	88	0	119	123	67	25	1	7.83	7.37	0.31	23.7742	94	162	4.2	28	89	3.6	30.8	8.33	1	0	1	0	0	0	0	0	2	1	118
00466371	0	1	88	0	87	133	80	20	0	7.72	6.37	0.79	8.06329	195	43.8	0.32	30	121	2.01	8.3	1.14	0	0	0	0	1	0	0	1	2	0	108
00446875	0	1	88	0	90	120	70	19	0	7.17	5.26	0.86	6.11628	227	143	0.5	24	126	1.11	6.8	3.65	0	0	1	0	0	0	1	0	1	0	108
00466961	0	0	88	0	75	122	80	18	0	6.2	3.89	0.83	4.68675	84	6.61	0.08	40	113	2.1	5.3	0.62	0	0	0	0	0	0	1	1	1	0	88
00504683	0	0	88	0	87	110	60	19	0	6.13	4.49	0.99	4.53535	159	2.17	0.04	39	87	2.56	10.6	7.6	0	0	0	0	1	0	0	0	2	0	88
00459078	0	0	88	0	83	140	80	19	0	6.1	4.09	1.4	2.92143	208	4.41	0.1	35	242	2.61	21.8	1.62	0	0	1	1	0	0	0	0	2	0	108
00486116	0	0	88	0	80	130	70	20	0	5.99	2.71	2.56	1.05859	142	12.4	0.11	31	86	1.69	4.76	1.98	1	0	0	0	0	0	0	0	1	0	88
00467971	0	1	88	1	135	110	70	18	0	5.81	4.15	0.88	4.71591	160	118	0.42	37	85	2.05	10.6	2.46	0	0	0	1	0	0	0	0	2	0	108
00495024	0	1	88	1	65	140	70	19	0	5.55	3.57	1.35	2.64444	200	61.3	0.06	35	91	3.12	8.7	1.08	0	0	0	0	0	0	0	0	2	0	88
00457921	0	0	88	0	84	140	80	19	0	5.38	4.27	0.73	5.84932	105	19.1	0.04	43	90	2.44	3.6	1.02	0	0	0	1	1	1	0	0	1	0	98
00520547	0	1	88	0	75	170	79	20	0	5.34	3.35	1.19	2.81513	189	7.35	0.08	28	112	1.78	5.8	2.7	0	0	0	0	0	1	0	1	1	0	98
00442848	0	1	88	0	90	120	70	18	0	5.29	3.61	1.28	2.82031	119	39.7	0.1	32	86	1.51	2.7	3.07	0	0	0	0	0	0	0	0	1	0	98
00445934	0	0	88	0	73	161	93	19	0	5.06	4.04	0.48	8.41667	96	20.4	0.23	39	51	1.73	6	3.88	0	0	0	0	0	0	1	0	1	0	78
00491606	0	1	88	0	73	100	60	19	0	4.72	3.62	0.6	6.03333	190	35.4	0.22	31	57	2.31	11.5	3.99	0	0	0	0	0	0	0	0	3	1	108
00478738	0	0	88	0	103	120	72	20	0	4.41	2.56	1.19	2.15126	173	14.9	0.07	34	90	2.85	4.1	0.51	0	0	0	0	0	0	0	0	1	0	78
00452587	0	1	88	0	78	135	90	18	0	4.35	2.93	0.86	3.40698	155	11.24	0.04	39	118	2.39	4.4	1.3	0	0	0	0	1	0	0	0	1	0	98
00445205	0	1	88	0	80	170	80	19	0	4.21	2.95	0.64	4.60938	247	70	0.11	31	88	3.85	7.3	1.55	0	0	0	0	0	0	0	0	1	0	101
00456330	0	0	88	0	72	107	61	18	0	3.77	2.91	0.53	5.49057	86	106	0.3	27	49	1.47	4.8	2.15	0	1	0	0	0	0	0	0	1	0	108
00450478	0	0	88	0	72	130	80	19	0	3.6	2.52	0.4	6.3	81	105	0.99	20	92	1.53	15.7	2.34	0	0	0	0	0	0	0	0	2	0	98
00443450	1	1	88	0	130	107	63	10	0	11.91	11.06	0.35	31.6	44	46.4	0.56	30	90	0.59	11.4	0.5	0	0	0	0	0	0	0	0	4	1	138
00448104	1	0	88	0	75	123	71	18	0	8.79	6.15	1.89	3.25397	268	131	0.47	28	66	3.21	11.9	45.9	0	1	0	0	0	0	0	0	3	0	128
00476038	1	0	88	0	98	188	71	20	1	3.24	3.12	0.08	39	116	185	0.83	30	26	0.87	14	5.96	0	0	0	0	1	0	0	0	2	1	108
2210347	1	1	88	0	85	135	70	14	1	5.8	4	1.33	3.00752		29.45	0.07	32.7			3.59	4.19	1	0	0	0	0	0	0	0	2	0	98
2209834	1	0	88	0	112	126	68	20	0	12.45	10.45	1.23	8.49593		89.6	2.45	32.6			8.98	3.45	1	0	0	0	0	0	1	1	2	0	118
2206746	1	1	88	0	85	130	68	22	0	6.16	4.83	0.59	8.18644		41.87	0.08	30.6			15.69	2.95	1	0	0	1	0	0	0	0	3	2	138
2206519	1	0	88	0	112	90	56	24	0	10.6	9.58	0.71	13.493		201.8	2.13	27.8			27.12	5.67	0	0	0	1	0	1	1	1	3	2	148
2119729	1	1	88	0	103	145	80	22	0	7	6.52	0.39	16.7179		30.2	1.67	29.8			16.59	9.35	0	0	1	1	1	1	1	0	2	1	158
00479427	0	1	89	0	71	120	85	19	0	11.98	9.7	1.5	6.46667	125	75.5	0.06	35	87	3.11	4.1	0.34	0	0	0	0	0	0	0	0	1	0	89
00473541	0	0	89	0	70	120	65	20	0	10.41	8.82	1.04	8.48077	165	65.8	0.08	35	120	0.81	7.4	2.81	0	0	0	0	0	0	0	0	2	0	79
00505990	0	0	89	0	68	130	70	18	0	8.83	6.09	2.11	2.88626	144	73.8	0.14	32	108	1.19	5.1	3.46	0	0	0	0	0	1	0	1	1	0	89
00473312	0	1	89	0	87	147	81	20	0	8.68	6.87	0.83	8.27711	86	51.2	0.3	28	99	2.3	7.1	3.38	1	0	0	0	0	0	0	0	2	0	99
00441417	0	0	89	0	95	147	90	20	0	7.68	6.47	0.47	13.766	228	27	0.06	32	91	1.65	6.9	0.88	0	0	0	0	0	0	0	0	1	0	79
00447553	0	1	89	0	64	150	80	18	0	6.9	4.25	1.45	2.93103	252	6.62	1.25	38	139	3.23	4.7	1.61	0	0	0	0	0	0	0	0	1	0	99
00471673	0	0	89	0	71	168	86	19	0	6.05	4.2	1.3	3.23077	235	23.9	0.24	28	87	3.16	2.1	1.56	0	0	0	0	0	0	0	0	1	0	79
00519592	0	0	89	0	97	162	93	16	0	5.85	4.39	1.11	3.95495	237	3.6	0.05	37	196	3.48	7.8	0.67	0	0	0	1	0	0	0	0	2	0	89
00498399	0	1	89	0	103	137	78	20	1	5.82	3.9	0.83	4.6988	252	82.2	4.44	28	67	2.31	7	1.05	0	0	0	0	0	0	0	0	2	0	89
00500152	0	1	89	0	75	170	60	20	0	5.38	2.44	1.81	1.35	224	24.5	0.06	40	198	4	4.5	0.43	0	0	0	0	0	0	1	0	1	0	79
00421805	0	0	89	0	79	110	70	19	0	5.18	3.64	1.04	3.5	185	19.2	0.26	26	210	2.65	2.7	3.28	0	0	0	0	0	0	0	0	1	0	89
00508881	0	1	89	0	88	134	70	19	0	4.7	2.94	1.09	2.69725	142	12.2	0.06	36	180	2.98	7.5	0.7	0	0	0	0	0	0	0	0	2	0	89
00510573	0	1	89	0	79	128	82	19	0	4.62	2.23	1.16	1.92241	136	14	0.08	33	132	2.33	5.6	0.58	0	0	0	0	1	0	0	0	1	0	99
00442153	0	0	89	0	60	120	70	20	0	4.26	2.3	1.47	1.56463	209	47	0.27	24	139	3.54	3.4	1.36	0	0	0	0	0	0	0	0	1	0	79
00442068	0	0	89	0	61	140	70	20	0	4.06	2.29	1.28	1.78906	153	39.3	1.09	32	76	2.09	3.8	0.68	0	0	0	0	0	0	0	0	1	0	88
00480812	0	0	89	0	87	140	90	20	1	3.75	3.33	0.25	13.32	198	9.54	0.02	39	98	1.89	5.2	14.05	0	0	0	0	1	0	0	0	1	0	89
2208598	0	1	89	1	89	121	59	22	0	9.62	8.47	0.84	10.0833		55.59	2.12	36.6			3.27	1.1	1	0	0	0	0	0	1	0	2	0	70
00521303	1	0	89	0	91	122	81	20	0	29.38	27.29	1.09	25.0367	282	157	0.75	27	131	1.51	6.5	2.63	0	1	0	0	1	0	0	0	3	0	139
00450268	1	0	89	0	130	0	0	19	0	23.27	21.79	0.61	35.7213	336	94.6	1.34	19	80	2.46	9.4	2.06	1	0	0	0	0	0	1	1	3	1	129
00498399	1	1	89	1	85	125	72	20	0	17.07	14.69	1.26	11.6587	181	104	1.3	30	80	1.48	11.9	0.88	0	0	0	0	0	1	0	0	2	0	109
00443457	1	1	89	0	64	160	90	19	1	12.99	11.93	0.41	29.0976	137	96	0.68	28	61	2.24	16	6.25	0	0	0	0	0	0	1	0	3	0	119
00471360	1	1	89	0	129	170	100	21	1	12.44	11.23	0.39	28.7949	137	1.2	0.51	29	56	1.45	10.9	1.44	0	0	0	1	0	0	0	0	3	0	119
00507752	1	0	89	1	65	108	64	20	0	11.1	9.85	0.3	32.8333	173	205	0.13	24	45	2.3	6.3	1.93	0	0	0	0	0	0	0	0	3	1	89
00443240	1	0	89	0	70	143	87	20	0	10.76	9.79	0.52	18.8269	73	104	0.76	21	117	1.22	6.9	7.23	0	0	0	0	0	0	0	0	3	2	99
00513212	1	1	89	0	112	143	75	20	0	7.79	5.58	1.45	3.84828	256	9.36	0.08	36	231	3.04	5.8	0.47	0	0	0	1	0	1	1	1	2	0	119
2201188	1	1	89	1	89	90	72	22	0	6.16	4.82	0.63	7.65079		59.2	0.57	29.8			5.04	5.13	1	0	0	1	0	1	0	0	3	1	109
2119248	1	1	89	1	102	138	79	20	0	12.21	10.21	0.49	20.8367		9.02	0.98	29.8			9.31	2.57	0	0	0	0	0	0	0	0	2	0	89
00488519	0	0	90	0	67	127	40	20	0	17.35	16.48	0.64	25.75	238	8.35	0.98	38	145	4.12	7.8	8.14	0	0	0	1	0	1	0	0	3	0	90
00516459	0	0	90	0	83	154	88	19	1	15.9	14.22	0.85	16.7294	252	106	2.06	39	148	0.69	6.3	9.14	0	0	0	0	1	0	0	0	1	0	90
00451011	0	1	90	0	79	121	72	20	0	14.67	11.22	1.24	9.04839	262	24.7	1.03	30	110	2.21	6.5	4.37	0	0	0	0	1	0	0	0	1	0	100
00431668	0	0	90	0	113	163	93	20	0	14.47	12.22	1.23	9.93496	459	71.3	0.16	33	98	2.36	4.4	3.14	0	0	0	0	0	0	0	0	1	0	80
00453089	0	0	90	0	95	130	80	19	0	13.81	12.5	0.94	13.2979	175	106	1.26	34	127	2.03	5.4	0.88	0	0	0	0	0	0	0	1	1	0	90
00511573	0	0	90	0	77	120	70	20	0	13.63	4.73	8.08	0.585396	189	15.3	0.06	42	126	2.54	4.2	0.36	0	0	0	0	0	1	0	0	1	0	87
00512847	0	0	90	0	79	148	76	18	0	11.99	10.31	0.94	10.9681	222	11.9	0.15	32	91	2.75	8.9	2.2	1	0	0	0	0	0	0	0	2	0	90
00406942	0	0	90	0	78	110	70	20	0	10.74	8.17	1.14	7.16667	202	170	0.18	36	111	2.72	9.9	2.89	0	0	0	0	1	0	0	0	2	0	90
00465777	0	0	90	0	86	136	80	18	1	10.31	8.07	1.13	7.14159	343	75.9	0.09	28	220	2.81	2.9	1.9	0	0	0	0	0	0	0	0	1	0	80
00466959	0	0	90	0	97	128	56	18	0	9.99	8.73	0.84	10.3929	236	36.9	0.45	31	57	1.98	7	2.74	0	0	0	0	1	0	0	0	3	0	90
00445306	0	0	90	0	92	140	80	20	0	9.51	7.47	1.12	6.66964	140	114	1.04	32	78	2.1	4.3	1.64	0	0	0	0	0	1	0	0	1	0	90
00443455	0	1	90	0	85	130	90	20	0	8.81	3.64	3.15	1.15556	106	14	0.07	34	109	2.32	6.8	4.36	0	0	0	0	1	0	0	0	1	0	100
00443102	0	0	90	0	70	89	62	18	0	8.5	6.45	0.99	6.51515	228	130	2.7	31	126	2.22	4.8	3	0	0	0	1	1	0	0	0	2	1	100
00470768	0	0	90	0	67	125	65	18	0	7.8	6.5	1.14	5.70175	221	129	0.14	35	128	2.1	6.4	3.47	0	0	0	0	1	0	0	0	1	0	90
00445626	0	1	90	0	83	120	70	19	0	7.73	3.37	1.82	1.85165	244	31.92	0.14	36	126	3.04	2.9	1.15	0	0	0	0	0	0	0	0	1	0	100
00494430	0	0	90	0	81	110	52	18	0	7.47	4.62	2.03	2.27586	212	30.9	0.44	36	87	3.22	9.6	1.23	0	0	1	1	0	0	0	0	3	0	110
00446205	0	0	90	0	70	135	75	20	0	7.24	5.53	0.97	5.70103	228	1.66	0.04	41	150	1.35	6.6	1.55	0	0	0	0	1	0	0	0	1	0	90
00475391	0	1	90	0	80	143	71	20	0	6.89	5.37	1.08	4.97222	187	20	0.13	28	110	2.13	4.4	1.95	0	0	0	0	0	0	0	0	1	0	100
00440853	0	0	90	0	85	160	80	20	0	6.31	4.22	1.34	3.14925	204	21	0.15	26	105	2.13	6.6	3.24	0	0	0	0	0	1	0	0	1	0	80
00449544	0	1	90	0	103	120	66	20	0	5.29	3.32	1.18	2.81356	306	26	0.14	28	77	1.75	4.7	3.52	0	0	0	0	0	0	0	0	1	0	90
00445806	0	1	90	0	62	161	83	20	0	5.29	4	0.85	4.70588	190	24.9	0.07	31	99	2.47	8	2.06	0	0	0	0	0	0	1	0	2	0	90
00444197	0	1	90	0	96	140	80	20	0	4.32	2.94	0.82	3.58537	169	39.2	0.21	37	70	2.15	7.7	1.3	0	0	0	0	0	0	0	0	2	0	90
00515664	0	0	90	0	74	110	70	18	1	3.45	2.03	0.87	2.33333	194	70.6	0.6	36	70	2.83	5.1	0.92	0	0	0	0	0	0	0	0	1	0	80
2207219	0	1	90	0	56	163	89	20	0	6.17	4.3	1.05	4.09524		74.51	0.02	35.4			3.99	2.4	0	0	0	0	0	0	0	1	1	0	75
00440401	1	1	90	0	116	162	101	20	0	18.1	16.69	0.65	25.6769	278	9.3	2.3	24	56	1.23	7.8	0.5	0	0	0	0	1	0	0	0	2	0	100
00508758	1	0	90	0	102	135	65	18	0	12.22	11.75	0.26	45.1923	81	14	0.92	32	186	2.06	12.5	1.89	1	0	0	0	0	0	0	0	3	0	120
00499609	1	1	90	0	82	161	73	22	1	9.95	9.31	0.12	77.5833	351	295	3.21	26	224	0.31	15.3	5.84	0	0	0	0	0	1	1	0	3	1	121
00452872	1	0	90	0	100	130	80	20	0	5.87	4.99	0.46	10.8478	56	77.8	2.54	29	105	1.05	12.8	3.36	0	0	0	0	0	0	1	1	2	0	110
2208358	1	0	90	0	110	115	69	22	0	15.75	13.67	1.42	9.62676		143.39	1.59	30.43			26.74	1.36	0	0	0	0	0	0	0	0	3	2	160
2204840	1	1	90	0	105	130	70	16	0	11.27	9.87	0.94	10.5		38.32	1.89	27.6			7.14	4.71	0	0	0	0	0	0	1	0	2	0	120
2105610	1	0	90	0	98	130	88	21	0	15.27	12.97	1.68	7.72024		229.32	0.27	31.7			18.82	3.32	0	0	0	1	1	1	1	1	3	1	110
2101949	1	0	90	0	88	130	88	22	0	1.59	0.63	0.91	0.692308		79.77	0.08	18			41.06	6.54	1	0	1	0	0	1	0	0	3	1	100
00453322	0	1	91	0	93	96	59	20	0	23.1	21.1	1.02	20.6863	160	139	26.41	28	62	1.29	9.7	2.61	0	0	0	1	0	0	0	0	3	1	111
00476928	0	1	91	0	71	146	88	20	0	16.84	15.58	0.61	25.541	164	75.2	12.99	33	88	0.72	12.2	2.34	0	0	0	1	0	0	0	0	2	0	121
00457267	0	0	91	0	70	110	70	20	0	16.18	12.72	2.29	5.55459	150	142	6.18	32	160	1.39	6.2	1.39	0	0	0	0	0	0	0	1	1	0	91
00502458	0	1	91	0	78	124	60	20	0	16.09	14.16	1.06	13.3585	239	38	0.11	42	126	3.7	9.6	0.38	1	0	0	0	0	0	0	0	2	0	101
00447719	0	0	91	0	93	102	69	22	1	14.44	12.53	1.26	9.94444	554	31.4	0.06	33	110	3.4	4.1	1.42	0	0	0	0	0	0	0	0	1	1	91
00444687	0	1	91	0	70	163	94	20	0	12.79	7.61	4.14	1.83816	160	56.5	0.05	40	92	0.92	5	1.42	0	0	0	0	0	0	0	0	1	0	91
00501455	0	0	91	0	88	150	60	20	0	11.93	11.09	0.33	33.6061	132	246	15.11	33	216	2.24	21.9	12.33	0	0	1	0	0	0	0	1	2	0	121
00474117	0	1	91	1	104	171	101	20	0	11.79	8.85	1.92	4.60938	216	16	0.11	42	101	3.1	4.1	1.04	0	0	0	0	0	0	0	1	2	0	88
00470843	0	0	91	0	64	110	80	20	0	8.78	3.64	4.22	0.862559	227	4.48	0.07	33	114	2.76	4	1.52	0	0	0	0	0	0	0	1	1	0	91
00459818	0	0	91	0	96	123	86	20	0	8.07	6.14	1.41	4.35461	211	80	0.17	32	116	2.14	3.4	1.87	1	0	0	0	0	0	0	0	1	0	91
00443649	0	0	91	0	68	120	70	20	0	7.97	5.79	1.51	3.83444	395	29.7	0.05	30	103	2.35	4.6	1.42	0	0	0	0	1	0	0	0	1	0	91
00482954	0	0	91	0	86	129	74	17	0	7.94	6.11	0.87	7.02299	276	135	0.08	32	84	3.08	7	0.69	0	0	0	1	0	0	0	0	2	0	81
00459590	0	1	91	0	80	112	75	20	0	7.93	5.75	1.58	3.63924	153	63.2	0.26	27	99	1.55	13.8	3.32	0	0	0	0	1	1	0	1	2	0	121
00496719	0	1	91	1	80	130	70	20	0	7.58	5.55	0.77	7.20779	200	59.3	0.09	38	145	2.05	13.1	2.68	0	0	0	1	0	0	0	0	2	0	121
00479971	0	1	91	1	58	100	50	20	1	7.53	5.53	1.18	4.68644	188	106	0.27	23	67	1.43	10	7.3	1	0	0	0	0	0	0	0	3	1	101
00430584	0	0	91	0	68	135	65	18	0	7.33	5.6	0.99	5.65657	180	170	0.35	26	69	1.95	18.7	0.85	0	0	0	0	0	0	0	0	2	0	101
00447719	0	0	91	0	93	102	69	22	1	7.23	5.59	1.06	5.27358	417	23.6	0.05	32	87	3.4	1.6	2.45	0	0	0	0	0	0	0	0	1	1	91
00502018	0	1	91	0	73	138	64	20	0	7.2	5.85	0.88	6.64773	178	241	3.64	30	139	4.03	4.6	1.69	0	0	0	0	1	0	1	0	2	0	101
00512094	0	0	91	0	95	91	49	18	0	6.91	5.55	0.88	6.30682	318	15.1	0.31	29	88	1.97	6.5	1.73	0	0	0	0	1	1	0	1	1	1	101
00512759	0	1	91	1	73	120	70	18	0	6.81	5.04	0.88	5.72727	297	30.2	0.08	34	118	0.81	9.1	1.58	0	0	0	0	1	0	0	1	2	0	111
00447155	0	0	91	0	83	130	70	20	0	6.78	3.98	2.09	1.90431	264	2.32	0.04	37	79	3.16	7.8	3.2	0	0	0	0	0	0	0	0	2	0	81
00502018	0	1	91	0	63	118	60	18	1	6.47	3.59	1.98	1.81313	311	46.5	0.07	33	139	4.03	4.7	1.62	0	0	0	0	0	0	1	0	1	0	91
00440906	0	0	91	0	86	119	60	20	0	6.45	5.26	0.72	7.30556	216	69.6	0.4	28	89	2.48	3.6	1.4	0	0	0	0	0	0	0	0	2	0	91
00455852	0	0	91	0	80	100	65	20	0	6.36	3.29	2.18	1.50917	234	27.4	0.06	30	137	3.2	12.5	3.2	0	0	0	0	0	0	0	1	2	1	111
00511323	0	1	91	1	72	100	60	18	1	6.18	3.82	1.45	2.63448	246	6.21	0.06	35	146	2.41	3.8	1	1	0	0	0	0	0	1	0	2	1	111
00519040	0	0	91	0	88	123	74	18	1	6.08	5.19	0.36	14.4167	210	82.6	0.76	28	87	1.76	5.2	35.95	0	0	0	0	0	0	1	0	1	0	81
00467090	0	1	91	0	84	140	80	20	0	5.88	4.35	0.94	4.62766	126	65.9	0.14	32	99	2.45	13.4	0.7	0	0	0	1	0	0	0	0	2	0	121
00479918	0	0	91	0	100	100	60	20	0	5.75	4.76	0.67	7.10448	201	8.9	0.23	34	203	2.31	24.1	1.93	0	0	0	0	0	0	0	0	3	1	101
00455315	0	0	91	0	68	108	56	18	1	5.49	3.47	1.54	2.25325	151	72	0.09	33	70	2.1	5.4	0.79	0	0	0	0	0	0	0	1	2	0	101
00497204	0	1	91	0	88	157	80	17	0	5.37	4.55	0.53	8.58491	215	98.6	0.23	21	156	1.99	5.6	5.82	0	0	0	1	0	0	1	0	1	0	101
00515655	0	1	91	0	88	140	88	20	0	5.36	4.62	0.47	9.82979	114	4.76	0.03	40	87	3.15	9.9	6.64	0	0	0	0	0	1	0	0	2	0	91
00439548	0	1	91	0	66	130	80	18	0	5.24	4.3	0.55	7.81818	136	9.48	0.04	33	139	1.99	7.3	0.81	0	0	0	1	0	0	0	0	2	0	101
00403835	0	1	91	1	79	105	60	19	0	4.24	1.98	1.54	1.28571	227	60.7	6.71	30	87	2.04	6.9	1.79	0	0	0	0	0	0	0	0	2	0	101
00502406	0	0	91	0	72	134	58	20	0	3.97	2.29	1.19	1.92437	178	28.5	0.1	38	60	2.55	14.1	1.37	0	0	1	0	0	0	0	0	3	0	101
00465874	0	0	91	0	82	147	59	20	0	2.51	1.88	0.53	3.54717	88	1.73	0.04	33	125	2.01	7.2	1.85	0	0	0	0	1	0	0	0	3	0	91
00448990	1	0	91	0	143	193	86	22	0	27.88	25.94	0.86	30.1628	228	108	1.77	34	63	2.4	5.9	1.39	0	0	0	0	1	0	1	0	3	1	101
00457294	1	0	91	0	60	120	70	20	0	20.84	19.83	0.55	36.0545	335	132	4.67	34	76	0.88	6.3	5.5	1	0	0	0	0	0	0	0	2	1	91
00492719	1	0	91	0	80	140	80	22	0	17.95	16.45	1.14	14.4298	72	138	20.51	24	64	0.9	43.1	58.51	0	0	0	0	1	0	1	0	2	2	111
00517864	1	0	91	0	89	136	45	20	0	17.45	15.41	1.45	10.6276	117	189	0.89	30	70	3.04	17.5	6.69	0	0	0	1	0	0	1	1	3	1	121
00502061	1	1	91	0	97	106	62	17	0	15.98	14.15	0.98	14.4388	264	89.4	0.52	38	158	3.56	5.7	4.3	0	0	0	0	0	0	0	0	2	0	101
00425274	1	0	91	1	80	177	83	24	0	15.06	13.96	0.51	27.3725	180	135	13.99	37	100	1.68	13.9	8.73	1	0	0	0	0	0	0	0	2	1	121
00469015	1	1	91	0	60	103	56	19	0	9.76	9.33	0.31	30.0968	191	122	0.15	26	55	2.31	14.6	9.3	0	0	0	0	0	0	1	0	3	0	121
00509416	1	0	91	0	100	140	80	20	0	5.21	3.76	0.93	4.04301	108	138	0.23	28	189	2.89	8	3.6	0	0	0	0	0	0	1	1	2	0	101
2205844	1	0	91	0	81	108	68	20	1	9.28	7.91	0.83	9.53012		10.72	0.13	30.8			14.67	8.86	1	1	0	0	1	0	1	0	3	1	121
2203100	1	1	91	1	100	166	89	24	0	6.02	4.36	0.55	7.92727		181.15	0.39	33.2			8.64	1.44	1	0	0	1	0	1	0	0	2	1	101
2102326	1	0	91	0	85	110	75	16	0	13.74	12.06	1.11	10.8649		84.56	0.17	30.2			24.97	12.12	1	0	0	1	0	1	1	0	3	1	121
00514974	0	1	92	0	108	175	86	20	0	14.69	10.96	2.51	4.36653	449	27.2	0.14	34	115	2.64	4.9	0.89	0	0	0	0	1	0	0	0	1	0	102
00493726	0	0	92	0	65	134	70	20	0	13.86	12.23	1.04	11.7596	263	79.4	0.14	33	90	3.85	10.9	12.01	0	0	0	0	0	0	0	0	2	0	82
00502166	0	0	92	0	79	121	81	18	0	13.11	11.35	0.94	12.0745	185	58.6	4.65	35	110	4.28	6.9	8.2	0	0	0	0	0	0	0	0	1	0	82
00463237	0	1	92	0	84	140	80	20	0	11.41	7.89	1.95	4.04615	222	73	0.14	33	219	1.44	6.8	1.69	0	0	0	0	1	0	0	1	1	0	112
00426876	0	0	92	0	56	165	66	18	0	10.96	8.93	1.19	7.5042	302	15.3	0.15	26	79	3.64	6.7	1.7	0	0	0	0	0	0	0	1	1	0	92
00517750	0	0	92	0	110	146	82	20	0	10.35	8.02	1.35	5.94074	277	12	0.27	40	79	2.83	9.2	0.95	0	0	0	0	0	1	0	0	2	0	82
00450687	0	0	92	0	97	120	70	19	0	8.31	6.56	0.89	7.37079	335	125	0.58	28	56	2.18	3.7	1.33	0	0	0	0	0	0	0	0	1	0	82
00505543	0	1	92	0	70	189	69	20	0	8.15	6.85	0.67	10.2239	176	26	0.07	33	96	2.27	18.5	3.19	0	0	0	0	0	1	1	0	2	0	112
00454198	0	1	92	1	78	130	80	20	0	7.69	6.88	0.43	16	131	113	0.32	29	136	1.25	10.5	2.31	1	0	0	0	0	0	0	0	2	0	102
00516372	0	1	92	0	89	120	52	20	0	7.31	4.46	1.85	2.41081	307	117	0.17	24	79	1.37	3.5	3.06	0	0	0	0	1	1	0	0	2	0	102
00443339	0	1	92	0	95	140	89	20	0	7.3	6.13	0.63	9.73016	254	7.76	0.16	38	140	1.87	4.4	1.45	0	0	0	0	0	0	0	1	1	0	102
00472378	0	0	92	1	80	160	90	20	0	7.09	6.13	0.79	7.75949	248	101	0.07	31	104	4.3	4.4	2.22	0	0	0	0	0	0	1	0	1	0	82
00435144	0	0	92	0	79	137	74	20	0	5.92	4.43	0.93	4.76344	159	80.8	0.89	34	89	2.4	6.8	1.13	0	0	0	0	0	0	1	0	1	0	92
2207219	0	1	92	0	60	160	90	21	0	6.21	4,32	1.11	3.89189		127.71	5.08	41.6			8.84	4.86	0	0	0	0	0	0	1	1	2	0	76
2207219	0	1	92	0	60	160	90	19	0	7.17	6.3	1.11	5.67568		55.72	0.08	29.1			4.31	7.49	1	0	0	0	0	0	0	0	1	0	103
2206159	0	1	92	0	60	142	65	19	0	7.43	5.86	0.82	7.14634		26.4	0.68	38.4			4.32	2.27	0	1	0	0	0	0	0	0	1	0	102
00466124	1	1	92	0	95	135	58	20	0	19.49	18.74	0.27	69.4074	190	92.1	4.12	32	74	2.1	8.3	10.1	1	0	0	1	0	0	1	0	2	0	112
00512067	1	1	92	0	73	119	60	19	0	10.47	10.03	0.36	27.8611	258	205	3.49	20	210	1.02	8.9	4.39	0	0	0	1	1	1	0	0	3	1	132
00464681	1	1	92	0	62	178	87	20	0	10.03	8.47	1.26	6.72222	141	236	100	25	60	1.09	32	8.45	0	0	0	0	1	0	1	0	2	0	122
00475531	1	0	92	0	90	124	72	20	0	9.86	8.7	0.72	12.0833	207	145	0.11	28	120	2.6	4.5	1.49	0	1	0	0	0	0	0	1	1	0	122
2210172	1	1	92	1	106	96	56	23	0	15.68	12.46	0.45	27.6889		120	1.78	25.8			10.45	5.67	1	0	1	0	0	0	1	1	3	1	132
2207695	1	0	92	0	166	136	69	22	0	10.35	9.04	0.86	10.5116		5.78	0.98	31.6			13.69	1.24	1	0	1	0	0	1	1	1	2	1	132
2205534	1	0	92	0	96	147	67	20	1	13.2	11.42	0.99	11.5354		49.28	0.56	27.3			14.47	8.46	1	0	1	1	1	1	1	0	2	1	142
2105797	1	0	92	0	80	120	60	16	0	11.39	9.96	0.73	13.6438		107.71	3.23	23.5			21.55	7.68	1	0	0	0	0	0	0	0	4	1	142
00470053	0	0	93	0	70	102	72	19	1	14.83	13	1.05	12.381	183	132	4.39	27	72	1.29	21.8	5.93	0	0	0	0	0	1	0	1	2	0	113
00446592	0	0	93	0	125	130	70	20	0	14.49	11.67	1.57	7.43312	494	107	0.36	28	59	1.92	1.7	3.68	0	0	0	0	0	0	1	0	1	0	103
00516272	0	0	93	0	85	126	73	19	0	13.06	9.36	3.11	3.00965	173	112	0.49	23	210	1.04	9.9	4.55	0	0	0	0	0	0	1	0	2	0	83
00489104	0	1	93	0	90	108	56	20	1	11.19	7.73	2.05	3.77073	228	76.2	0.13	23	93	2.28	7.3	2.76	0	0	0	0	0	0	0	0	3	0	103
00513093	0	0	93	0	80	108	62	20	1	9.99	7.27	1.91	3.80628	311	76.4	2.15	30	105	2.48	3.2	1.61	0	0	0	0	0	0	0	0	1	0	83
00442307	0	1	93	1	110	159	79	21	1	9.83	9.09	0.54	16.8333	144	239	3.48	32	102	1.08	7	1.29	0	0	0	0	0	0	0	0	3	0	93
00495270	0	1	93	0	72	114	75	20	0	8.68	5.97	1.75	3.41143	193	12.2	4.67	39	187	3.56	6	2.34	0	0	0	0	0	0	0	0	1	0	93
00513222	0	1	93	0	104	120	76	19	0	8.35	7.35	0.7	10.5	112	16.4	0.29	37	67	3.29	8.7	0.44	0	0	0	0	0	0	0	0	2	0	93
00441089	0	0	93	0	82	144	83	18	0	7.19	5.34	1.16	4.60345	336	21.6	0.1	30	55	2.46	4.3	3	0	0	0	1	0	0	0	0	1	0	93
00454342	0	0	93	0	79	180	90	20	1	6.64	5.49	0.84	6.53571	210	21.9	0.07	34	92	2.25	18.4	2.42	0	0	0	0	0	0	0	1	2	0	113
00509662	0	1	93	0	82	130	80	18	0	6.39	4.39	1.32	3.32576	115	17.6	0.07	41	215	1	7.4	1.98	0	0	0	0	0	0	1	1	2	0	83
00502984	0	0	93	0	83	100	60	18	0	6.24	4.29	1.25	3.432	381	32.8	0.14	32	89	4.17	3.6	1.94	1	0	0	0	0	0	0	0	2	1	93
00445308	0	0	93	0	65	140	80	20	0	5.45	3.19	1.56	2.04487	256	37.1	0.1	29	99	2.2	2.8	0.78	1	0	0	0	0	0	0	0	1	0	93
00515602	0	1	93	0	85	105	42	20	0	4.48	3.83	0.41	9.34146	92	8.16	0.46	31	149	1.69	6.1	0.53	0	0	0	0	0	0	0	0	2	0	103
00486204	0	1	93	0	82	145	88	19	0	4.15	2.69	0.77	3.49351	191	76.7	0.12	34	124	2.28	7	0.47	0	0	0	0	0	1	0	0	2	0	103
2206159	0	1	93	0	70	140	66	20	0	56.43	5.98	0.81	7.38272		109.44	1.22	39.1			3.71	1.63	1	0	0	0	0	0	1	0	1	0	80
00442303	1	0	93	0	105	66	45	18	0	23.77	19.8	2.69	7.36059	462	181.7	4.56	23	239	2.14	36.2	1.71	1	0	0	0	0	0	0	0	4	1	143
00489104	1	1	93	0	84	94	54	19	0	14.58	13.46	0.72	18.6944	41	91.5	68.16	17	240	1.19	54.1	21.45	1	0	0	0	0	0	0	0	4	1	133
00498118	1	0	93	0	84	110	37	18	1	9.21	7.54	0.54	13.963	140	73	3.07	24	67	2.96	26.1	1.79	0	0	1	1	0	0	1	0	3	0	123
2114045	1	1	93	0	90	130	75	16	0	8.88	8.36	0.33	25.3333		232.39	0.88	28.6			38.53	25.28	1	0	1	0	0	0	0	0	2	0	133
2103037	1	0	93	0	93	85	154	85	0	16.23	13.41	1.93	6.94819		18.85	0.08	30.1			8.83	4.39	0	0	0	1	0	1	1	1	2	0	133
00451062	0	1	94	0	70	142	75	18	1	18.49	16.67	1.19	14.0084	191	181	4.87	33	77	2.29	5.5	2.26	0	0	0	0	1	0	0	0	1	0	104
00506845	0	0	94	0	96	90	40	20	0	15.11	13.91	0.71	19.5915	122	130	1.11	37	56	1.29	16.5	2.84	0	0	1	0	0	0	0	0	3	1	114
00455311	0	1	94	0	87	138	77	19	0	13.83	11.39	0.93	12.2473	100	169	16.22	31	59	2.44	5	25.78	0	0	0	0	0	0	0	0	1	0	94
00451062	0	1	94	0	60	127	69	18	1	10.92	7.86	2.38	3.30252	173	99.7	2.46	32	139	1.89	7.8	2.1	0	0	0	0	1	0	0	0	1	0	104
00451062	0	1	94	0	74	121	70	19	1	10.08	7.42	1.89	3.92593	189	65.84	2.37	34	139	3.87	2.9	1.61	0	0	0	0	0	0	1	0	1	0	104
00439610	0	1	94	0	74	168	75	19	0	9.72	6.7	2.24	2.99107	224	23.7	0.83	31	216	2.65	5.8	2.18	0	0	0	0	0	1	0	0	1	0	94
00514466	0	0	94	0	84	129	79	20	1	8.97	7.12	1.18	6.0339	262	10.6	0.42	30	183	2.31	9.9	9.21	0	0	0	0	0	0	1	0	2	0	84
00440961	0	1	94	0	98	120	59	18	0	8.6	6.31	1.38	4.57246	99	28.4	0.12	38	163	2.35	10.2	3.3	0	0	0	0	0	1	0	0	2	0	94
00404780	0	0	94	0	69	118	60	19	0	7.39	5.24	1.38	3.7971	172	11.9	0.99	32	91	2.41	3.8	1.07	0	0	0	0	0	0	0	0	1	0	66
00513558	0	0	94	0	84	135	90	19	0	6.75	5.01	0.96	5.21875	140	11.5	0.08	27	78	2.61	5.4	2.9	1	0	0	1	0	0	0	0	1	0	104
00456266	0	1	94	0	68	143	69	20	0	6.57	4.79	1.03	4.65049	127	116	0.23	32	102	1.92	10.5	0.36	0	0	0	1	0	0	0	0	2	0	104
00451062	0	1	94	0	60	127	69	18	1	6.23	3.34	2	1.67	270	30.9	0.1	32	78	2.29	5.5	2.26	0	0	0	0	1	0	0	0	1	0	104
00504964	0	0	94	0	90	150	80	21	0	4.72	3.56	0.81	4.39506	137	17.1	0.04	40	210	2.52	5.2	0.94	0	0	0	0	0	0	0	0	1	0	84
00456358	1	1	94	0	86	111	56	20	0	18.59	17.34	0.89	19.4831	70	68	1	24	66	1.09	18.9	13.29	1	0	0	0	1	0	0	0	2	1	134
00470053	1	0	94	0	80	120	60	20	0	5.83	3.9	1.3	3	165	3	1.79	33	230	1.45	9.7	2.29	0	1	0	0	0	0	0	0	2	0	124
2207921	1	1	94	0	106	122	68	22	0	4.79	4.2	0.3	14		84.76	3.93	25.6			9.65	9.97	1	0	0	1	0	1	1	0	2	0	134
2202036	1	1	94	0	152	150	86	35	1	11.22	8.9	0.65	13.6923		101.14	28.05	33.9			6.19	14.62	0	0	0	0	1	0	1	0	2	1	174
2202036	1	1	94	0	153	148	85	32	1	10.22	8.9	0.63	14.127		102.14	27.05	43.9			6.12	1.75	0	0	0	0	1	0	1	0	2	2	154
2202036	1	1	94	0	156	154	88	33	1	10.25	8.9	0.64	13.9062		103.14	26.05	33.9			6.11	14.67	0	0	0	0	1	0	1	0	2	1	174
2102056	1	0	94	0	150	170	85	16	0	25.55	24	0.64	37.5		117.83	28.66	31.4			26.75	7.87	1	0	0	1	1	1	1	0	2	0	164
00505802	0	1	95	1	110	180	98	19	1	16.74	15.77	0.48	32.8542	254	184	8.16	40	156	1.85	12.9	1.72	0	0	1	0	0	0	1	0	2	0	125
00465948	0	0	95	0	88	130	70	20	0	13.47	10.63	1.63	6.52147	255	211	1.2	30	49	1.72	6.1	1.63	0	0	0	0	0	0	1	0	1	0	85
00485128	0	0	95	0	103	129	69	20	0	9.19	8.54	0.33	25.8788	180	104	1.78	33	84	2.26	13.1	4.99	0	0	0	1	0	0	0	1	2	0	125
00515960	0	0	95	0	106	154	76	20	1	7.7	6.95	0.57	12.193	505	12.7	0.21	37	49	2.08	11.5	0.59	1	0	0	0	0	0	0	0	2	0	115
00440232	0	1	95	1	58	110	60	20	0	7.36	5.13	1.5	3.42	232	47.4	0.16	33	109	2.35	9.3	1.6	0	0	0	1	1	0	0	0	2	0	115
00470892	0	0	95	0	81	145	86	18	0	7.31	6.25	0.55	11.3636	268	48.4	0.11	26	93	2.31	6.9	3.13	0	0	0	0	0	0	0	0	1	0	85
00458234	0	1	95	0	86	160	80	20	1	6.01	4.3	1.02	4.21569	155	72.5	5.05	29	119	2.41	4.9	2.3	0	0	0	0	0	0	0	1	1	0	115
00444160	0	1	95	0	86	120	70	20	0	5.19	3.26	1.08	3.01852	156	20.4	0.13	34	189	2.32	6.9	0.72	0	0	0	1	0	0	1	0	1	0	115
00461450	0	0	95	0	63	110	60	18	0	4.54	2.75	1.08	2.5463	129	67.6	3.27	27	110	2.66	5.8	2.53	0	0	0	0	0	0	0	0	1	0	85
00448619	0	1	95	0	60	130	70	20	0	4.13	2.81	0.73	3.84932	210	37.7	0.19	36	121	1.7	7.8	2.12	0	0	0	0	0	0	0	1	2	0	105
00457877	0	1	95	0	82	123	60	19	0	3.49	2.4	0.63	3.80952	144	13.9	0.11	35	139	3.09	9.5	1.2	0	0	1	0	0	0	1	0	3	0	115
2208333	0	0	95	0	110	159	69	21	1	8.62	6.9	1.19	5.79832		71.6	1.23	35.9			6.6	1.42	1	1	0	0	0	0	0	1	1	0	121
2207227	0	0	95	0	85	142	79	20	0	5.72	4.65	0.77	6.03896		6.24	2.12	36.5			5.38	0.78	0	0	0	0	0	0	1	0	1	1	66
00457442	1	1	95	1	115	142	89	19	0	15.88	13.05	1.84	7.09239	349	22.9	0.44	31	183	3.99	6.7	1.36	0	0	0	0	0	1	1	0	2	0	105
2116465	1	0	95	0	108	100	60	22	1	13.46	11.12	1.58	7.03797		167.83	1.32	30.1			5.57	1.63	0	0	0	0	0	0	0	0	2	1	135
00514049	0	1	96	0	67	129	63	17	1	17.73	16.04	0.69	23.2464	209	31.2	1.44	27	90	1.63	16.2	2.12	0	0	0	0	0	0	1	0	2	0	116
00516290	0	1	96	0	90	137	57	20	0	9.98	8.45	0.86	9.82558	79	92.2	0.07	29	100	1.86	4.9	17.67	0	0	0	0	1	0	0	0	2	0	116
00510845	0	0	96	0	91	123	63	18	1	6.69	4.54	1.58	2.87342	300	70.8	0.12	24	100	2.38	3.9	3.85	0	0	0	1	0	0	0	0	1	0	96
2207227	0	0	96	0	90	140	80	21	0	6.72	4.56	1.77	2.57627		51.41	0.07	33.5			6.15	6.48	0	0	0	0	1	0	1	0	2	1	95
0580366	1	1	96	0	110	95	76	20	0	15.94	14.96	0.31	48.2581	317	192	0.83	29	137	2.62	6.3	2.15	0	0	0	0	0	0	1	0	2	0	106
00443251	1	0	96	0	104	153	67	20	0	11.9	10.67	0.7	15.2429	233	29.3	1	28	179	2.27	6.5	5.03	0	0	0	1	0	1	1	0	3	0	116
2201389	1	1	96	1	85	130	70	14	0	14.69	7.25	1.75	4.14286		29.91	0.55	28.9			4.88	1.9	0	0	0	0	0	0	1	0	3	0	106
2119535	1	1	96	0	90	130	80	14	0	13.97	12.7	0.68	18.6765		248.5	2.76	28.3			16.02	17.08	1	0	0	0	0	0	0	0	3	1	136
00455454	0	1	97	0	84	130	86	19	0	13.04	12.24	0.62	19.7419	371	128	0.87	19	74	3.2	17.2	8.09	0	0	0	0	0	0	0	0	2	0	117
00476578	0	1	97	0	156	70	46	22	0	11.83	10.35	1.01	10.2475	346	120	10.69	28	55	1.45	15.3	3.11	0	0	0	0	0	0	0	0	4	2	137
00512755	0	0	97	0	83	151	64	19	1	11.46	10.92	0.35	31.2	99	72	1.2	25	91	2.32	11	5.77	0	0	0	1	0	0	0	0	2	0	97
00514584	0	0	97	0	107	120	70	18	0	11.04	9.69	0.71	13.6479	132	180	0.41	33	182	2.79	15.7	2.87	0	0	0	0	0	0	0	0	2	0	107
00520939	0	0	97	0	80	100	60	18	0	8.3	4.67	2.05	2.27805	156	34	0.51	33	64	3.3	3.3	8.29	0	1	0	0	1	0	1	0	3	1	137
00440366	0	1	97	0	80	130	80	20	0	7.88	6.17	0.94	6.56383	83	54.1	0.43	27	178	1.23	7.7	3.27	0	0	0	0	1	1	0	0	2	0	107
00496515	0	0	97	0	79	130	70	19	0	5.24	3.67	1.03	3.56311	290	150	0.56	32	93	1.81	11.6	1.2	0	0	0	0	1	0	0	1	2	0	127
00515409	1	1	97	0	119	135	94	20	1	23.91	22.47	0.65	34.5692	296	132	2.17	34	76	2.97	5.9	1.43	0	0	0	0	1	0	1	0	2	0	117
00483660	1	1	97	0	127	76	52	21	0	11.03	9.35	0.55	17	81	29.3	3.12	29	100	0.53	21	9.91	0	0	0	0	0	1	0	0	3	2	147
00487054	1	1	97	0	100	85	40	20	0	10.41	8.3	1.2	6.91667	287	47.7	0.34	26	142	1.97	11.8	4.78	0	0	1	0	0	0	0	0	2	0	137
00463234	0	0	98	0	110	100	64	20	0	12.33	10.78	0.83	12.988	264	15.1	0.17	36	71	3.38	12.5	3.49	0	0	0	0	1	1	0	0	2	1	118
00509618	0	0	98	0	91	156	90	19	0	9.46	7.56	1.07	7.06542	337	16	0.85	37	128	2.08	7.4	4.3	0	0	0	0	0	1	0	0	1	0	98
00504825	0	0	98	0	78	113	81	17	0	5.86	4.45	0.62	7.17742	144	32.1	0.21	30	55	1.9	7.3	6.85	0	0	0	0	0	0	0	0	2	0	88
00443141	0	0	98	0	74	120	70	20	0	2.89	1.46	1.02	1.43137	208	24.4	0.07	33	91	2.41	5.7	0.84	0	0	0	1	0	0	0	0	1	0	98
00455054	0	1	98	0	70	110	70	20	0	2.85	1.76	0.84	2.09524	188	10.8	0.07	31	91	1.53	4.3	7.31	0	1	0	0	0	1	0	0	1	0	138
00414549	0	1	99	1	97	118	60	20	0	15.09	12.52	1.22	10.2623	157	51.9	1.95	34	68	1.51	11.1	0.71	0	0	0	0	0	0	1	0	3	0	119
00449277	0	0	99	0	99	120	77	19	0	8.7	7.6	1.5	5.06667	175	42	0.03	35	191	1.48	7.1	0.32	0	0	0	0	0	1	0	0	1	0	89
00449277	0	0	99	0	90	120	77	19	0	8.59	5.7	2.03	2.80788	219	102	0.07	29	110	2.22	4	1.15	0	0	0	0	0	0	0	0	1	0	89
00510197	0	1	99	0	95	124	74	95	1	6.7	4.82	0.54	8.92593	147	2.8	0.05	39	222	0.93	4.8	0.42	0	0	0	0	1	0	1	0	1	0	119
00514181	0	0	99	0	80	114	70	18	0	5.86	3.47	1.59	2.18239	388	24.5	0.09	30	110	2.14	3.2	3.91	0	0	0	0	1	0	0	0	1	0	99
00441010	0	0	99	0	78	180	87	19	0	4.93	3.57	0.55	6.49091	319	76.3	0.24	23	89	1.49	4	1.49	0	0	0	1	0	1	0	0	1	0	99
00466984	0	0	99	0	69	120	60	18	1	1.61	0.34	0.86	0.395349	105	18.5	0.06	36	187	1	7	1.1	0	0	0	0	0	0	1	0	3	0	89
00506602	0	0	100	0	86	140	60	20	1	6.45	3.24	2.21	1.46606	210	39.4	0.12	36	218	2.59	5.9	0.32	0	0	0	0	1	1	0	0	2	0	110
00466984	1	0	100	0	85	150	70	20	0	16.75	14.75	1.33	11.0902	180	78.6	0.41	29	140	2.1	16.1	1.17	0	0	0	0	1	0	0	0	3	1	130
00416822	1	1	100	1	91	120	70	20	1	10.02	5.17	4.33	1.194	194	90.7	0.47	25	43	2.43	20.6	3.54	0	0	0	0	0	0	0	0	2	0	130
00411200	1	0	100	0	71	110	50	20	0	8.96	6.93	1.3	5.33077	264	144	0.1	31	89	2.23	14	0.77	0	0	0	0	0	0	1	1	2	0	120
0581238	0	1	101	0	90	130	70	20	1	10.6	8.28	1.17	7.07692	290	88.27	0.23	31	82	2.04	6.4	1.4	0	0	0	0	0	0	1	0	1	0	101
00494537	1	1	101	0	84	159	68	19	0	20.93	19.01	1.43	13.2937	303	330	2.46	24	44	1.12	25.6	50.22	1	0	0	0	0	0	0	1	3	0	141
00514143	1	0	101	0	74	106	37	18	0	6.61	5.17	0.89	5.80899	180	141	0.7	35	127	2.29	6.2	1.03	0	1	0	0	0	0	0	1	2	1	131
00480087	0	0	102	0	86	140	80	20	1	10.77	5.01	3.71	1.3504	299	7.8	0.07	32	230	3.34	7.2	0.96	0	0	0	0	0	0	0	0	2	0	102
00521109	0	1	102	0	67	120	70	20	0	7.98	6.02	1.11	5.42342	208	86.6	3.49	34	67	2.01	5.5	3.71	0	0	0	0	0	0	0	0	1	0	102
00477421	1	0	103	0	90	110	60	20	0	11.58	8.51	0.97	8.7732	279	85.7	0.29	23	110	2.2	4.8	80.44	0	1	0	0	0	0	1	0	2	0	123
00479209	0	0	104	0	70	120	70	19	0	8.99	6.5	1.54	4.22078	277	117	0.27	32	84	1.78	8	0.95	0	0	0	0	0	0	0	0	2	0	94
00451423	0	0	105	0	100	110	70	24	1	14.51	9.19	4.28	2.1472	142	23.2	0.55	29	69	2.56	7.5	2.85	0	0	0	1	0	0	0	0	2	1	115
00451350	0	0	107	0	76	134	76	20	0	4.16	2.51	1.11	2.26126	150	23.3	0.57	29	89	3.22	6.1	1.97	0	0	0	0	1	0	1	0	1	0	107
